# Supplementary material for: rac-3-(4-Hy­droxy­benz­yl)chroman-4-one
Source: Acta Crystallogr Sect E Struct Rep Online. 2013 Jun 8;69(Pt 7):o1011–2. doi: 10.1107/S1600536813014645 (PMC3772453; doi:10.1107/S1600536813014645)
Supplement: Supplementary file 1 [file e-69-o1011-sup1.cif]

##############################################################################
#                                                                            #
# This CIF contains the data in a paper accepted for publication in          #
# Acta Crystallographica Section E. It conforms to the requirements of       #
# Notes for Authors for Acta Crystallographica Section E, and has been       #
# peer reviewed under the auspices of the IUCr Commission on Journals.       #
#                                                                            #
# Full details of the Crystallographic Information File format               #
# are given in the paper "The Crystallographic Information File (CIF):       #
# a New Standard Archive File for Crystallography" by S. R. Hall, F. H.      #
# Allen and I. D. Brown [Acta Cryst. (1991), A47, 655-685].                  #
#                                                                            #
# The current version of the core CIF dictionary is obtainable from          #
# ftp://ftp.iucr.org/pub/cif_core.dic.                                       #
#                                                                            #
# Software is freely available for graphical display of the structure(s)     #
# in this CIF. For information consult the CIF software page                 #
# http://www.iucr.org/resources/cif/software.                                #
#                                                                            #
# This file may be used for bona fide research purposes within the           #
# scientific community so long as proper attribution is given to the journal # 
# article from which it was obtained.                                        #
#                                                                            #
##############################################################################
data_I
_audit_creation_method     SHELXL97
_chemical_name_systematic
;
<i>rac</i>-3-(4-Hydroxybenzyl)chroman-4-one
;
_chemical_name_common     ?
_chemical_formula_moiety     'C16 H14 O3'
_chemical_formula_sum     'C16 H14 O3'
_chemical_formula_iupac     'C16 H14 O3'
_chemical_formula_weight     254.27
_chemical_melting_point     ?
_symmetry_cell_setting     monoclinic
_symmetry_space_group_name_H-M     'P 21/n'
_symmetry_space_group_name_Hall     '-P 2yn'
loop_
    _symmetry_equiv_pos_as_xyz
    'x, y, z'
    '-x+1/2, y+1/2, -z+1/2'
    '-x, -y, -z'
    'x+1/2, -y+1/2, z+1/2'
_cell_length_a     5.2570(2)
_cell_length_b     17.0254(7)
_cell_length_c     14.6879(5)
_cell_angle_alpha     90.00
_cell_angle_beta     97.806(2)
_cell_angle_gamma     90.00
_cell_volume     1302.42(9)
_cell_formula_units_Z     4
_cell_measurement_reflns_used     3775
_cell_measurement_theta_min     2.5
_cell_measurement_theta_max     23.5
_cell_measurement_temperature     293(2)
_exptl_crystal_description     block
_exptl_crystal_colour     colourless
_exptl_crystal_size_max     0.30
_exptl_crystal_size_mid     0.20
_exptl_crystal_size_min     0.20
_exptl_crystal_density_diffrn     1.297
_exptl_crystal_density_meas     ?
_exptl_crystal_density_method     'not measured'
_exptl_crystal_F_000     536
_exptl_absorpt_coefficient_mu     0.089
_exptl_absorpt_correction_type     multi-scan
_exptl_absorpt_process_details     '(SADABS; Bruker, 2004)'
_exptl_absorpt_correction_T_min     0.962
_exptl_absorpt_correction_T_max     0.991
_exptl_special_details     ?
_diffrn_ambient_temperature     293(2)
_diffrn_radiation_type     MoK\a
_diffrn_radiation_wavelength     0.71073
_diffrn_radiation_source     'fine-focus sealed tube'
_diffrn_radiation_monochromator     graphite
_diffrn_measurement_device_type     'Bruker Kappa APEX2 CCD'
_diffrn_measurement_method     '\w and \f scan'
_diffrn_detector_area_resol_mean     ?
_diffrn_reflns_number     12297
_diffrn_reflns_av_R_equivalents     0.0259
_diffrn_reflns_av_sigmaI/netI     0.0204
_diffrn_reflns_theta_min     2.39
_diffrn_reflns_theta_max     25.00
_diffrn_reflns_theta_full     25.00
_diffrn_measured_fraction_theta_max     0.999
_diffrn_measured_fraction_theta_full     0.999
_diffrn_reflns_limit_h_min     -6
_diffrn_reflns_limit_h_max     6
_diffrn_reflns_limit_k_min     -17
_diffrn_reflns_limit_k_max     20
_diffrn_reflns_limit_l_min     -17
_diffrn_reflns_limit_l_max     17
_diffrn_standards_number     0
_diffrn_standards_interval_count     .
_diffrn_standards_interval_time     .
_diffrn_standards_decay_%     ?
_refine_special_details
;
Refinement of <i>F</i>^2^ against ALL reflections. The weighted <i>R</i>-factor
<i>wR</i> and goodness of fit <i>S</i> are based on <i>F</i>^2^, conventional
<i>R</i>-factors <i>R</i> are based on <i>F</i>, with <i>F</i> set to zero for
negative <i>F</i>^2^. The threshold expression of <i>F</i>^2^ >
\s(<i>F</i>^2^) is used only for calculating <i>R</i>-factors(gt) <i>etc</i>.
and is not relevant to the choice of reflections for refinement.
<i>R</i>-factors based on <i>F</i>^2^ are statistically about twice as large
as those based on <i>F</i>, and <i>R</i>-factors based on ALL data will be
even larger.
;
_reflns_number_total     2288
_reflns_number_gt     1523
_reflns_threshold_expression     I>2\s(I)
_refine_ls_structure_factor_coef     Fsqd
_refine_ls_matrix_type     full
_refine_ls_R_factor_all     0.0685
_refine_ls_R_factor_gt     0.0411
_refine_ls_wR_factor_gt     0.0942
_refine_ls_wR_factor_ref     0.1097
_refine_ls_goodness_of_fit_ref     1.108
_refine_ls_restrained_S_all     1.111
_refine_ls_number_reflns     2288
_refine_ls_number_parameters     187
_refine_ls_number_restraints     5
_refine_ls_hydrogen_treatment     constr
_refine_ls_weighting_scheme     calc
_refine_ls_weighting_details
       'calc w = 1/[\s^2^(Fo^2^)+(0.0283P)^2^+0.4082P] where P=(Fo^2^+2Fc^2^)/3'
_atom_sites_solution_hydrogens     geom
_atom_sites_solution_primary     direct
_atom_sites_solution_secondary     difmap
_refine_ls_shift/su_max     0.001
_refine_ls_shift/su_mean     0.000
_refine_diff_density_max     0.132
_refine_diff_density_min     -0.111
_refine_ls_extinction_method     'SHELXL97 (Sheldrick, 2008)'
_refine_ls_extinction_coef     0.0066(15)
_refine_ls_extinction_expression
                                  'Fc^*^=kFc[1+0.001xFc^2^\l^3^/sin(2\q)]^-1/4^'
loop_
    _atom_type_symbol
    _atom_type_description
    _atom_type_scat_dispersion_real
    _atom_type_scat_dispersion_imag
    _atom_type_scat_source
    'C' 'C' 0.0033 0.0016
                         'International Tables Vol C Tables 4.2.6.8 and 6.1.1.4'
    'H' 'H' 0.0000 0.0000
                         'International Tables Vol C Tables 4.2.6.8 and 6.1.1.4'
    'O' 'O' 0.0106 0.0060
                         'International Tables Vol C Tables 4.2.6.8 and 6.1.1.4'
_computing_data_collection     'APEX2 (Bruker, 2004)'
_computing_cell_refinement     'APEX2 and SAINT (Bruker, 2004)'
_computing_data_reduction     'SAINT and XPREP (Bruker, 2004)'
_computing_structure_solution     'SIR92 (Altomare <i>et al.</i>, 1993)'
_computing_structure_refinement     'SHELXL97 (Sheldrick, 2008)'
_computing_molecular_graphics     'ORTEP-3 (Farrugia, 2012)'
_computing_publication_material     'SHELXL97 (Sheldrick, 2008)'
loop_
    _atom_site_type_symbol
    _atom_site_label
    _atom_site_fract_x
    _atom_site_fract_y
    _atom_site_fract_z
    _atom_site_U_iso_or_equiv
    _atom_site_adp_type
    _atom_site_calc_flag
    _atom_site_refinement_flags
    _atom_site_occupancy
    _atom_site_symmetry_multiplicity
    _atom_site_disorder_assembly
    _atom_site_disorder_group
    C C1 1.4022(4) -0.27353(12) 1.13065(15) 0.0628(6) Uani d . 1 1 . .
    C C2 1.2332(4) -0.28490(13) 1.05275(15) 0.0717(6) Uani d . 1 1 . .
    H H2 1.0932 -0.3182 1.0534 0.086 Uiso calc R 1 1 . .
    C C3 1.2717(5) -0.24661(14) 0.97306(15) 0.0768(7) Uani d . 1 1 . .
    H H3 1.1565 -0.2551 0.9201 0.092 Uiso calc R 1 1 . .
    C C4 1.4740(4) -0.19636(12) 0.96916(14) 0.0620(6) Uani d . 1 1 A .
    C C5 1.6411(4) -0.18607(13) 1.04841(16) 0.0685(6) Uani d . 1 1 . .
    H H5 1.7807 -0.1526 1.0481 0.082 Uiso calc R 1 1 . .
    C C6 1.6067(4) -0.22434(14) 1.12857(16) 0.0741(6) Uani d . 1 1 . .
    H H6 1.7230 -0.2166 1.1814 0.089 Uiso calc R 1 1 . .
    C C7 1.5106(4) -0.15507(15) 0.88088(15) 0.0770(7) Uani d D 1 1 . .
    H H7A 1.6694 -0.1253 0.8906 0.092 Uiso calc PR 0.818(8) 1 A 1
    H H7B 1.5272 -0.1942 0.8340 0.092 Uiso calc PR 0.818(8) 1 A 1
    H H7C 1.6938 -0.1473 0.8820 0.092 Uiso d PR 0.182(8) 1 B 2
    H H7D 1.4570 -0.1915 0.8312 0.092 Uiso d PR 0.182(8) 1 B 2
    C C8 1.2935(8) -0.10032(19) 0.8465(2) 0.0608(9) Uani d PD 0.818(8) 1 A 1
    H H8 1.1365 -0.1320 0.8389 0.073 Uiso calc PR 0.818(8) 1 A 1
    C C9 1.2480(9) -0.0336(3) 0.9090(2) 0.0726(11) Uani d PD 0.818(8) 1 A 1
    H H9A 1.2381 -0.0543 0.9700 0.087 Uiso calc PR 0.818(8) 1 A 1
    H H9B 1.3937 0.0018 0.9135 0.087 Uiso calc PR 0.818(8) 1 A 1
    C C8' 1.387(3) -0.0801(8) 0.8553(13) 0.0608(9) Uani d PD 0.182(8) 1 A 2
    H H8' 1.5045 -0.0383 0.8803 0.073 Uiso calc PR 0.182(8) 1 B 2
    C C9' 1.146(3) -0.0730(10) 0.8989(10) 0.058(4) Uani d PD 0.182(8) 1 A 2
    H H9'1 1.1852 -0.0811 0.9646 0.070 Uiso calc PR 0.182(8) 1 B 2
    H H9'2 1.0246 -0.1130 0.8742 0.070 Uiso calc PR 0.182(8) 1 B 2
    C C10 1.0010(4) 0.03237(13) 0.79097(18) 0.0718(6) Uani d . 1 1 A .
    C C11 1.1423(4) -0.00044(12) 0.72734(15) 0.0671(6) Uani d . 1 1 A .
    C C12 1.3175(4) -0.06544(13) 0.75340(15) 0.0662(6) Uani d . 1 1 . .
    C C13 1.1050(6) 0.02833(16) 0.63788(18) 0.0956(8) Uani d . 1 1 . .
    H H13 1.1988 0.0074 0.5943 0.115 Uiso calc R 1 1 A .
    C C14 0.9319(7) 0.0870(2) 0.6134(3) 0.1193(11) Uani d . 1 1 A .
    H H14 0.9071 0.1057 0.5534 0.143 Uiso calc R 1 1 . .
    C C15 0.7942(7) 0.11842(19) 0.6781(3) 0.1237(12) Uani d . 1 1 . .
    H H15 0.6769 0.1584 0.6612 0.148 Uiso calc R 1 1 A .
    C C16 0.8271(5) 0.09181(16) 0.7663(2) 0.0994(9) Uani d . 1 1 A .
    H H16 0.7333 0.1135 0.8094 0.119 Uiso calc R 1 1 . .
    O O1 1.3727(3) -0.30821(10) 1.21218(10) 0.0888(6) Uani d . 1 1 . .
    H H1 1.2435 -0.3357 1.2055 0.107 Uiso calc R 1 1 . .
    O O2 1.4570(3) -0.09234(10) 0.70136(10) 0.0866(5) Uani d . 1 1 A .
    O O3 1.0259(3) 0.00860(9) 0.88004(12) 0.0819(5) Uani d . 1 1 . .
loop_
    _atom_site_aniso_label
    _atom_site_aniso_U_11
    _atom_site_aniso_U_22
    _atom_site_aniso_U_33
    _atom_site_aniso_U_12
    _atom_site_aniso_U_13
    _atom_site_aniso_U_23
    C1 0.0626(13) 0.0639(14) 0.0646(13) 0.0046(11) 0.0181(11) 0.0075(11)
    C2 0.0703(14) 0.0750(15) 0.0719(15) -0.0148(11) 0.0176(12) 0.0028(12)
    C3 0.0750(15) 0.0922(17) 0.0625(14) -0.0139(13) 0.0072(11) 0.0019(12)
    C4 0.0578(12) 0.0648(14) 0.0667(14) 0.0074(10) 0.0207(11) 0.0064(11)
    C5 0.0550(12) 0.0682(15) 0.0841(16) -0.0017(10) 0.0156(11) 0.0113(12)
    C6 0.0676(14) 0.0841(17) 0.0685(14) -0.0034(12) 0.0015(11) 0.0076(12)
    C7 0.0683(14) 0.0928(17) 0.0747(15) 0.0110(13) 0.0278(12) 0.0168(13)
    C8 0.074(2) 0.0546(17) 0.0585(15) -0.0042(14) 0.0242(17) -0.0011(14)
    C9 0.079(3) 0.080(3) 0.0608(18) 0.007(2) 0.0166(17) -0.0059(18)
    C8' 0.074(2) 0.0546(17) 0.0585(15) -0.0042(14) 0.0242(17) -0.0011(14)
    C9' 0.061(8) 0.054(10) 0.065(8) -0.009(6) 0.022(7) -0.008(7)
    C10 0.0660(14) 0.0589(14) 0.0909(18) -0.0062(11) 0.0119(13) -0.0013(13)
    C11 0.0734(14) 0.0571(13) 0.0708(15) -0.0064(11) 0.0097(11) 0.0041(11)
    C12 0.0796(15) 0.0618(14) 0.0610(13) -0.0042(11) 0.0229(12) -0.0044(11)
    C13 0.118(2) 0.0855(19) 0.0816(18) -0.0047(17) 0.0078(15) 0.0140(15)
    C14 0.134(3) 0.096(2) 0.119(3) -0.002(2) -0.017(2) 0.036(2)
    C15 0.108(3) 0.080(2) 0.173(4) 0.0091(18) -0.016(3) 0.024(2)
    C16 0.0839(19) 0.0734(18) 0.140(3) 0.0107(15) 0.0117(18) 0.0041(18)
    O1 0.0925(12) 0.1042(13) 0.0711(10) -0.0090(9) 0.0164(9) 0.0248(9)
    O2 0.1092(13) 0.0882(12) 0.0706(10) 0.0128(10) 0.0413(9) 0.0031(9)
    O3 0.0861(12) 0.0782(11) 0.0868(12) 0.0134(9) 0.0308(9) -0.0065(9)
_geom_special_details
;
All e.s.d.'s (except the e.s.d. in the dihedral angle between two l.s. planes)
are estimated using the full covariance matrix. The cell e.s.d.'s are taken
into account individually in the estimation of e.s.d.'s in distances, angles
and torsion angles; correlations between e.s.d.'s in cell parameters are only
used when they are defined by crystal symmetry. An approximate (isotropic)
treatment of cell e.s.d.'s is used for estimating e.s.d.'s involving l.s.
planes.
;
loop_
    _geom_bond_atom_site_label_1
    _geom_bond_atom_site_label_2
    _geom_bond_site_symmetry_2
    _geom_bond_distance
    _geom_bond_publ_flag
    C1 O1 . 1.363(2) ?
    C1 C2 . 1.364(3) ?
    C1 C6 . 1.366(3) ?
    C2 C3 . 1.379(3) ?
    C2 H2 . 0.9300 ?
    C3 C4 . 1.372(3) ?
    C3 H3 . 0.9300 ?
    C4 C5 . 1.371(3) ?
    C4 C7 . 1.510(3) ?
    C5 C6 . 1.379(3) ?
    C5 H5 . 0.9300 ?
    C6 H6 . 0.9300 ?
    C7 C8' . 1.457(9) ?
    C7 C8 . 1.507(4) ?
    C7 H7A . 0.9700 ?
    C7 H7B . 0.9700 ?
    C7 H7C . 0.9700 ?
    C7 H7D . 0.9700 ?
    C8 C9 . 1.500(4) ?
    C8 C12 . 1.512(4) ?
    C8 H8 . 0.9800 ?
    C9 O3 . 1.388(4) ?
    C9 H9A . 0.9700 ?
    C9 H9B . 0.9700 ?
    C8' C9' . 1.501(10) ?
    C8' C12 . 1.513(18) ?
    C8' H8' . 0.9800 ?
    C9' O3 . 1.535(15) ?
    C9' H9'1 . 0.9700 ?
    C9' H9'2 . 0.9700 ?
    C10 O3 . 1.359(3) ?
    C10 C16 . 1.379(3) ?
    C10 C11 . 1.388(3) ?
    C11 C13 . 1.391(3) ?
    C11 C12 . 1.457(3) ?
    C12 O2 . 1.218(2) ?
    C13 C14 . 1.366(4) ?
    C13 H13 . 0.9300 ?
    C14 C15 . 1.378(4) ?
    C14 H14 . 0.9300 ?
    C15 C16 . 1.361(4) ?
    C15 H15 . 0.9300 ?
    C16 H16 . 0.9300 ?
    O1 H1 . 0.8200 ?
loop_
    _geom_angle_atom_site_label_1
    _geom_angle_atom_site_label_2
    _geom_angle_atom_site_label_3
    _geom_angle_site_symmetry_1
    _geom_angle_site_symmetry_3
    _geom_angle
    _geom_angle_publ_flag
    O1 C1 C2 . . 122.4(2) ?
    O1 C1 C6 . . 118.0(2) ?
    C2 C1 C6 . . 119.6(2) ?
    C1 C2 C3 . . 119.4(2) ?
    C1 C2 H2 . . 120.3 ?
    C3 C2 H2 . . 120.3 ?
    C4 C3 C2 . . 122.3(2) ?
    C4 C3 H3 . . 118.8 ?
    C2 C3 H3 . . 118.8 ?
    C5 C4 C3 . . 117.1(2) ?
    C5 C4 C7 . . 121.8(2) ?
    C3 C4 C7 . . 121.1(2) ?
    C4 C5 C6 . . 121.4(2) ?
    C4 C5 H5 . . 119.3 ?
    C6 C5 H5 . . 119.3 ?
    C1 C6 C5 . . 120.2(2) ?
    C1 C6 H6 . . 119.9 ?
    C5 C6 H6 . . 119.9 ?
    C8' C7 C4 . . 121.6(6) ?
    C8 C7 C4 . . 113.3(2) ?
    C8' C7 H7A . . 85.7 ?
    C8 C7 H7A . . 108.9 ?
    C4 C7 H7A . . 108.9 ?
    C8' C7 H7B . . 119.9 ?
    C8 C7 H7B . . 108.9 ?
    C4 C7 H7B . . 108.9 ?
    H7A C7 H7B . . 107.7 ?
    C8' C7 H7C . . 106.9 ?
    C8 C7 H7C . . 128.8 ?
    C4 C7 H7C . . 106.9 ?
    H7B C7 H7C . . 85.5 ?
    C8' C7 H7D . . 107.0 ?
    C8 C7 H7D . . 90.8 ?
    C4 C7 H7D . . 106.9 ?
    H7A C7 H7D . . 126.9 ?
    H7C C7 H7D . . 106.7 ?
    C9 C8 C7 . . 116.1(3) ?
    C9 C8 C12 . . 107.2(3) ?
    C7 C8 C12 . . 113.2(3) ?
    C9 C8 H8 . . 106.6 ?
    C7 C8 H8 . . 106.6 ?
    C12 C8 H8 . . 106.6 ?
    O3 C9 C8 . . 113.7(3) ?
    O3 C9 H9A . . 108.8 ?
    C8 C9 H9A . . 108.8 ?
    O3 C9 H9B . . 108.8 ?
    C8 C9 H9B . . 108.8 ?
    H9A C9 H9B . . 107.7 ?
    C7 C8' C9' . . 109.5(10) ?
    C7 C8' C12 . . 116.1(11) ?
    C9' C8' C12 . . 107.6(12) ?
    C7 C8' H8' . . 107.8 ?
    C9' C8' H8' . . 107.8 ?
    C12 C8' H8' . . 107.8 ?
    C8' C9' O3 . . 110.4(10) ?
    C8' C9' H9'1 . . 109.6 ?
    O3 C9' H9'1 . . 109.6 ?
    C8' C9' H9'2 . . 109.6 ?
    O3 C9' H9'2 . . 109.6 ?
    H9'1 C9' H9'2 . . 108.1 ?
    O3 C10 C16 . . 116.5(2) ?
    O3 C10 C11 . . 122.6(2) ?
    C16 C10 C11 . . 121.0(3) ?
    C10 C11 C13 . . 118.3(2) ?
    C10 C11 C12 . . 120.4(2) ?
    C13 C11 C12 . . 121.2(2) ?
    O2 C12 C11 . . 122.2(2) ?
    O2 C12 C8 . . 123.4(2) ?
    C11 C12 C8 . . 114.1(2) ?
    O2 C12 C8' . . 118.2(4) ?
    C11 C12 C8' . . 116.4(4) ?
    C14 C13 C11 . . 120.6(3) ?
    C14 C13 H13 . . 119.7 ?
    C11 C13 H13 . . 119.7 ?
    C13 C14 C15 . . 119.8(3) ?
    C13 C14 H14 . . 120.1 ?
    C15 C14 H14 . . 120.1 ?
    C16 C15 C14 . . 121.1(3) ?
    C16 C15 H15 . . 119.5 ?
    C14 C15 H15 . . 119.5 ?
    C15 C16 C10 . . 119.3(3) ?
    C15 C16 H16 . . 120.4 ?
    C10 C16 H16 . . 120.4 ?
    C1 O1 H1 . . 109.5 ?
    C10 O3 C9 . . 114.6(2) ?
    C10 O3 C9' . . 115.2(5) ?
loop_
    _geom_torsion_atom_site_label_1
    _geom_torsion_atom_site_label_2
    _geom_torsion_atom_site_label_3
    _geom_torsion_atom_site_label_4
    _geom_torsion_site_symmetry_1
    _geom_torsion_site_symmetry_2
    _geom_torsion_site_symmetry_3
    _geom_torsion_site_symmetry_4
    _geom_torsion
    _geom_torsion_publ_flag
    O1 C1 C2 C3 . . . . 178.6(2) ?
    C6 C1 C2 C3 . . . . 0.1(3) ?
    C1 C2 C3 C4 . . . . -0.7(4) ?
    C2 C3 C4 C5 . . . . 0.7(3) ?
    C2 C3 C4 C7 . . . . -179.8(2) ?
    C3 C4 C5 C6 . . . . -0.2(3) ?
    C7 C4 C5 C6 . . . . -179.7(2) ?
    O1 C1 C6 C5 . . . . -178.2(2) ?
    C2 C1 C6 C5 . . . . 0.4(3) ?
    C4 C5 C6 C1 . . . . -0.3(3) ?
    C5 C4 C7 C8' . . . . -93.3(10) ?
    C3 C4 C7 C8' . . . . 87.3(10) ?
    C5 C4 C7 C8 . . . . -117.9(3) ?
    C3 C4 C7 C8 . . . . 62.7(3) ?
    C8' C7 C8 C9 . . . . -55.0(17) ?
    C4 C7 C8 C9 . . . . 61.2(5) ?
    C8' C7 C8 C12 . . . . 69.6(19) ?
    C4 C7 C8 C12 . . . . -174.1(2) ?
    C7 C8 C9 O3 . . . . -171.8(2) ?
    C12 C8 C9 O3 . . . . 60.6(6) ?
    C8 C7 C8' C9' . . . . 48.6(12) ?
    C4 C7 C8' C9' . . . . -27(2) ?
    C8 C7 C8' C12 . . . . -73(2) ?
    C4 C7 C8' C12 . . . . -148.8(6) ?
    C7 C8' C9' O3 . . . . 174.9(10) ?
    C12 C8' C9' O3 . . . . -58.1(18) ?
    O3 C10 C11 C13 . . . . -179.4(2) ?
    C16 C10 C11 C13 . . . . 0.3(3) ?
    O3 C10 C11 C12 . . . . 2.9(3) ?
    C16 C10 C11 C12 . . . . -177.4(2) ?
    C10 C11 C12 O2 . . . . -175.1(2) ?
    C13 C11 C12 O2 . . . . 7.3(4) ?
    C10 C11 C12 C8 . . . . 9.9(3) ?
    C13 C11 C12 C8 . . . . -167.7(3) ?
    C10 C11 C12 C8' . . . . -15.4(8) ?
    C13 C11 C12 C8' . . . . 167.0(7) ?
    C9 C8 C12 O2 . . . . 146.6(3) ?
    C7 C8 C12 O2 . . . . 17.2(4) ?
    C9 C8 C12 C11 . . . . -38.5(5) ?
    C7 C8 C12 C11 . . . . -167.8(2) ?
    C9 C8 C12 C8' . . . . 62.8(11) ?
    C7 C8 C12 C8' . . . . -66.6(12) ?
    C7 C8' C12 O2 . . . . -33.5(13) ?
    C9' C8' C12 O2 . . . . -156.6(10) ?
    C7 C8' C12 C11 . . . . 165.9(7) ?
    C9' C8' C12 C11 . . . . 42.9(16) ?
    C7 C8' C12 C8 . . . . 76.2(15) ?
    C9' C8' C12 C8 . . . . -46.8(12) ?
    C10 C11 C13 C14 . . . . -0.5(4) ?
    C12 C11 C13 C14 . . . . 177.1(2) ?
    C11 C13 C14 C15 . . . . 0.5(5) ?
    C13 C14 C15 C16 . . . . -0.2(5) ?
    C14 C15 C16 C10 . . . . -0.1(5) ?
    O3 C10 C16 C15 . . . . 179.7(3) ?
    C11 C10 C16 C15 . . . . 0.0(4) ?
    C16 C10 O3 C9 . . . . -162.3(3) ?
    C11 C10 O3 C9 . . . . 17.4(4) ?
    C16 C10 O3 C9' . . . . 160.5(7) ?
    C11 C10 O3 C9' . . . . -19.8(7) ?
    C8 C9 O3 C10 . . . . -50.6(5) ?
    C8 C9 O3 C9' . . . . 48.5(9) ?
    C8' C9' O3 C10 . . . . 48.9(17) ?
    C8' C9' O3 C9 . . . . -48.2(12) ?
loop_
    _geom_hbond_atom_site_label_D
    _geom_hbond_atom_site_label_H
    _geom_hbond_atom_site_label_A
    _geom_hbond_site_symmetry_A
    _geom_hbond_distance_DH
    _geom_hbond_distance_HA
    _geom_hbond_distance_DA
    _geom_hbond_angle_DHA
    _geom_hbond_publ_flag
    O1 H1 O2 4_445 0.82 1.94 2.752(2) 173 yes
    C8 H8 O1 4_444 0.98 2.39 3.166(4) 136 yes
    C16 H16 Cg1 1_545 0.93 3.14 4.022(3) 159 yes
_iucr_refine_instructions_details
;
?
;
data_global
_journal_date_recd_electronic     2013-04-21
_journal_date_accepted     2013-05-27
_journal_name_full     'Acta Crystallographica, Section E'
_journal_year     2013
_journal_volume     69
_journal_issue      7
_journal_page_first     o1011
_journal_page_last     o1012
_journal_paper_category     QO
_journal_paper_doi     10.1107/S1600536813014645
_journal_coeditor_code     ZS2259
_publ_contact_author_name     'C. R. Girija'
_publ_contact_author_address
;
Department of Chemistry
Chemistry Research Centre (Affiliated to Kuvempu University)
SSMRV Degree College
Jayanagar 4th T Block
Bangalore
India
;
_publ_contact_author_email     girija.shivakumar@rediffmail.com
_publ_contact_author_fax     '+91-80-23602306'
_publ_contact_author_phone     '+91-80-26660708'
_publ_section_title
;
<i>rac</i>-3-(4-Hydroxybenzyl)chroman-4-one
;
loop_
    _publ_author_name
    _publ_author_address
    'Shalini, S.'
;
Department of Chemistry
Chemistry Research Centre (Affiliated to Kuvempu University)
SSMRV Degree College
Jayanagar 4th T Block
Bangalore 560 041
India
;
    'Girija, C. R.'
;
Department of Chemistry
Chemistry Research Centre (Affiliated to Kuvempu University)
SSMRV Degree College
Jayanagar 4th T Block
Bangalore 560 041
India
;
    'Simon, Lalitha'
;
Department of Chemistry
KMC International Centre
Manipal University
Manipal 576 104
India
;
    'Srinivasan, K. K.'
;
Department of Pharmaceutical Chemistry
Manipal College of Pharmaceutical Sciences
Manipal University
Manipal 576 104
India
;
    'Venkatesha, T. V.'
;
Department of Chemistry
Jnana Sahyadri
Kuvempu University
Shankargatta 577 451
India
;
