# Supplementary material for: rac-3-(4-Hy­droxy­benz­yl)chroman-4-one
Source: Acta Crystallogr Sect E Struct Rep Online. 2013 Jun 8;69(Pt 7):o1011–2. doi: 10.1107/S1600536813014645 (PMC3772453; doi:10.1107/S1600536813014645)
Supplement: Supplementary file 2 [file e-69-o1011-Isup2.hkl]

# 
# h,k,l, Fc-squared, Fo-squared, sigma(Fo-squared) and status flag 
# 
data_I
_shelx_title ' HIF5 in P2(1)/n' 
_shelx_refln_list_code          4 
_shelx_F_calc_maximum      112.61 
_exptl_crystal_F_000       536.00 
_reflns_d_resolution_high  0.8410 
 
loop_ 
 _symmetry_equiv_pos_as_xyz 
 'x, y, z' 
 '-x+1/2, y+1/2, -z+1/2' 
 '-x, -y, -z' 
 'x-1/2, -y-1/2, z-1/2' 
 
_cell_length_a     5.2570 
_cell_length_b    17.0254 
_cell_length_c    14.6879 
_cell_angle_alpha  90.000 
_cell_angle_beta   97.806 
_cell_angle_gamma  90.000 
 
_shelx_F_squared_multiplier     1.000 
 
loop_ 
 _refln_index_h 
 _refln_index_k 
 _refln_index_l 
 _refln_F_squared_calc 
 _refln_F_squared_meas 
 _refln_F_squared_sigma 
 _refln_observed_status 
   2   0   0       19.21       23.48      0.82 o 
   4   0   0       24.05       43.76      1.88 o 
   6   0   0        4.50        2.28      1.66 o 
   1   1   0     2307.97     2188.27     21.13 o 
   2   1   0        9.22       21.05      0.57 o 
   3   1   0        3.29        7.66      0.57 o 
   4   1   0       26.98       27.13      1.05 o 
   5   1   0        0.59        1.16      1.36 o 
   6   1   0        3.81        5.08      1.00 o 
   0   2   0      224.44      191.85      2.72 o 
   1   2   0     1605.06     1471.67     10.91 o 
   2   2   0      398.90      393.17      3.94 o 
   3   2   0       81.72       92.98      1.69 o 
   4   2   0       44.29       46.29      1.08 o 
   5   2   0        7.04       12.18      0.98 o 
   6   2   0       10.49       12.45      1.21 o 
   1   3   0     7545.00     7584.67     58.08 o 
   2   3   0        0.80        8.26      0.41 o 
   3   3   0      361.78      355.63      3.85 o 
   4   3   0        0.16        0.61      0.56 o 
   5   3   0       28.11       26.61      1.20 o 
   6   3   0        0.04        0.15      0.97 o 
   0   4   0     2637.33     2646.41     33.70 o 
   1   4   0    10490.04    10579.05     84.90 o 
   2   4   0       43.82       38.96      0.69 o 
   3   4   0       10.83       17.50      0.61 o 
   4   4   0        0.18       -0.82      0.55 o 
   5   4   0       12.63       13.54      1.03 o 
   6   4   0        4.11        2.22      1.06 o 
   1   5   0      790.62      807.99      6.81 o 
   2   5   0      228.39      233.59      2.27 o 
   3   5   0       15.29       13.47      0.64 o 
   4   5   0        0.01        1.29      0.71 o 
   5   5   0        0.56        1.12      0.82 o 
   6   5   0        0.61        1.30      1.26 o 
   0   6   0      116.72      117.38      1.97 o 
   1   6   0     2337.08     2326.87     19.93 o 
   2   6   0      713.60      732.66      6.64 o 
   3   6   0      175.41      176.33      3.07 o 
   4   6   0        0.61       -1.02      0.68 o 
   5   6   0        8.00        9.37      1.03 o 
   1   7   0      729.57      738.83      6.76 o 
   2   7   0      155.75      157.85      1.97 o 
   3   7   0        0.41        1.58      0.70 o 
   4   7   0        1.93        1.11      0.97 o 
   5   7   0        7.85        9.72      1.06 o 
   0   8   0        7.98       10.68      1.42 o 
   1   8   0       81.20       80.93      1.32 o 
   2   8   0       12.72       13.08      0.71 o 
   3   8   0       50.42       51.94      1.46 o 
   4   8   0        7.57       11.65      1.06 o 
   5   8   0        0.60        0.18      0.99 o 
   1   9   0      311.87      339.44      3.40 o 
   2   9   0        3.75        1.60      0.56 o 
   3   9   0        5.37        3.60      0.79 o 
   4   9   0        1.15        1.40      0.83 o 
   5   9   0        0.60        0.96      1.01 o 
   0  10   0     1669.72     1754.28     20.79 o 
   1  10   0      115.93      121.55      1.72 o 
   2  10   0       35.83       35.47      1.17 o 
   3  10   0       94.63       89.18      1.88 o 
   4  10   0       12.17       12.01      1.26 o 
   5  10   0        1.44        0.50      1.09 o 
   1  11   0        0.13        0.58      0.49 o 
   2  11   0       11.89       11.49      0.86 o 
   3  11   0       21.76       17.18      1.05 o 
   4  11   0       31.01       27.67      1.66 o 
   5  11   0        0.02        0.25      1.11 o 
   0  12   0       84.91       94.84      2.60 o 
   1  12   0       12.14       11.97      0.79 o 
   2  12   0       17.75       17.53      1.12 o 
   3  12   0        1.73        1.62      1.09 o 
   4  12   0        3.60        2.38      1.18 o 
   1  13   0        1.63        0.66      0.66 o 
   2  13   0        2.07        1.81      0.77 o 
   3  13   0        0.88       -0.73      1.10 o 
   4  13   0        2.95        3.94      1.28 o 
   0  14   0        0.32        1.01      0.90 o 
   1  14   0        1.49        1.19      0.78 o 
   2  14   0        2.86        0.81      1.15 o 
   3  14   0        8.46        5.51      1.35 o 
   4  14   0        4.16        6.40      1.41 o 
   1  15   0        2.26        3.56      1.13 o 
   2  15   0        1.54       -1.45      1.19 o 
   3  15   0        4.10        4.76      1.65 o 
   4  15   0        2.11        1.36      1.37 o 
   0  16   0       13.43       14.83      2.37 o 
   1  16   0        1.65        1.37      1.30 o 
   2  16   0        6.04        3.99      1.85 o 
   3  16   0        8.63        4.34      1.72 o 
   1  17   0        1.34       -0.56      1.59 o 
   2  17   0        0.76       -0.24      1.35 o 
   3  17   0        2.08        1.29      1.80 o 
   0  18   0        2.38        1.44      3.02 o 
   1  18   0        2.25        1.50      1.78 o 
   2  18   0        6.13        5.02      1.83 o 
   1  19   0        0.82       -4.04      3.00 o 
   2  19   0        0.19       -1.53      1.77 o 
   0  20   0        0.57       -0.69      3.25 o 
  -5   0   1        2.04        4.04      1.57 o 
  -3   0   1       62.74       65.06      1.53 o 
  -1   0   1     7790.49     7877.51    138.10 o 
   1   0   1     2329.23     2279.07     28.89 o 
   3   0   1      306.36      353.36      7.51 o 
   5   0   1        5.83        5.60      2.27 o 
  -6   1   1        8.94       10.38      0.93 o 
  -5   1   1        8.64       10.41      1.17 o 
  -4   1   1        6.15       11.08      1.01 o 
  -3   1   1      606.37      603.76      7.23 o 
  -2   1   1      537.68      533.61      7.10 o 
  -1   1   1      305.53      281.46      3.12 o 
   1   1   1     1769.97     1737.40     13.96 o 
   2   1   1      162.59      156.05      2.18 o 
   3   1   1        1.37        1.94      0.69 o 
   4   1   1      144.24      158.47      2.59 o 
   5   1   1      186.24      206.09      4.35 o 
   6   1   1        0.03       -0.23      1.13 o 
  -6   2   1        6.70       11.26      1.08 o 
  -5   2   1        0.65       -1.03      0.68 o 
  -4   2   1        6.49        7.08      0.61 o 
  -3   2   1        1.23        5.64      0.51 o 
  -2   2   1      410.45      415.94      6.66 o 
  -1   2   1        0.21        4.45      0.17 o 
   0   2   1     1028.24     1056.39     10.32 o 
   1   2   1    10878.27    11022.95     83.97 o 
   2   2   1        4.52       11.99      0.42 o 
   3   2   1      299.76      289.10      4.36 o 
   4   2   1        3.17        8.79      1.23 o 
   5   2   1        0.25        0.07      1.96 o 
   6   2   1        4.49        3.94      1.13 o 
  -6   3   1        0.79       -1.32      0.88 o 
  -5   3   1       43.52       44.98      1.44 o 
  -4   3   1       11.47       13.81      0.64 o 
  -3   3   1      135.79      160.68      1.95 o 
  -2   3   1     3069.75     3126.44     27.96 o 
  -1   3   1    12680.77    13094.76    105.26 o 
   0   3   1       50.58       52.84      0.80 o 
   1   3   1     5199.68     5118.37     40.86 o 
   2   3   1     1076.35     1046.27      8.19 o 
   3   3   1      124.44      125.01      2.01 o 
   4   3   1       33.32       34.58      1.31 o 
   5   3   1       15.38       15.96      2.12 o 
   6   3   1       13.75       14.36      1.61 o 
  -6   4   1        4.25        2.32      0.89 o 
  -5   4   1       37.82       43.69      1.45 o 
  -4   4   1        0.66        2.21      0.63 o 
  -3   4   1       71.28       65.86      1.15 o 
  -2   4   1     1209.94     1183.08     10.85 o 
  -1   4   1     1112.39     1076.16      9.33 o 
   0   4   1     1103.96     1075.72      9.34 o 
   1   4   1     1884.01     1794.49     15.38 o 
   2   4   1        1.39       11.68      0.46 o 
   3   4   1      116.70      122.80      2.15 o 
   4   4   1        1.31       -0.82      0.68 o 
   5   4   1       11.25       10.60      1.06 o 
   6   4   1        8.52        9.90      1.54 o 
  -6   5   1        0.39        0.11      0.88 o 
  -5   5   1        1.67        2.22      1.05 o 
  -4   5   1       67.40       61.86      1.58 o 
  -3   5   1       70.75       70.83      1.25 o 
  -2   5   1      219.10      226.25      2.18 o 
  -1   5   1      535.52      476.63      4.40 o 
   0   5   1     1345.32     1348.88     11.70 o 
   1   5   1     3059.11     2898.33     26.14 o 
   2   5   1     2042.79     2060.55     17.71 o 
   3   5   1       87.00       89.02      1.66 o 
   4   5   1        0.07       -0.62      0.68 o 
   5   5   1       16.35       19.30      1.22 o 
  -5   6   1        0.20       -0.97      0.74 o 
  -4   6   1       33.14       26.32      1.16 o 
  -3   6   1        1.44        1.36      0.43 o 
  -2   6   1       97.36       80.31      2.04 o 
  -1   6   1        0.17       -0.53      0.36 o 
   0   6   1       94.34       87.36      1.22 o 
   1   6   1       15.02       16.13      0.65 o 
   2   6   1     1514.90     1502.30     13.89 o 
   3   6   1       16.23       18.31      1.00 o 
   4   6   1        0.00        0.40      0.75 o 
   5   6   1        3.25        4.96      0.95 o 
  -5   7   1        4.94        4.92      0.92 o 
  -4   7   1       18.52       20.85      1.50 o 
  -3   7   1      115.84      116.21      2.00 o 
  -2   7   1      913.81      920.44      8.26 o 
  -1   7   1        8.08        7.28      0.50 o 
   0   7   1      274.60      269.73      2.69 o 
   1   7   1       11.20       14.78      0.67 o 
   2   7   1     1923.29     1917.44     16.64 o 
   3   7   1      294.61      284.59      3.45 o 
   4   7   1       35.31       37.05      1.44 o 
   5   7   1        3.50        1.68      1.02 o 
  -5   8   1        1.27        1.54      0.98 o 
  -4   8   1       14.91       12.25      1.17 o 
  -3   8   1        0.06       -0.71      0.64 o 
  -2   8   1      186.52      196.57      2.45 o 
  -1   8   1      140.73      141.99      1.83 o 
   0   8   1      446.18      471.40      4.61 o 
   1   8   1      376.36      401.83      4.30 o 
   2   8   1      160.46      149.92      2.11 o 
   3   8   1      162.65      142.49      2.19 o 
   4   8   1        0.18       -0.49      0.80 o 
   5   8   1        0.01       -0.41      0.99 o 
  -5   9   1        1.56        1.67      1.04 o 
  -4   9   1        4.75        5.22      0.95 o 
  -3   9   1       18.28       19.40      0.95 o 
  -2   9   1      105.87      103.12      1.70 o 
  -1   9   1       18.53       22.90      1.05 o 
   0   9   1       87.35       99.88      1.56 o 
   1   9   1      138.79      143.14      1.95 o 
   2   9   1        4.29        3.22      0.60 o 
   3   9   1        1.70        0.85      0.63 o 
   4   9   1        4.09        5.04      1.09 o 
   5   9   1        2.44        3.26      1.12 o 
  -5  10   1        0.51       -0.09      1.15 o 
  -4  10   1        4.50        7.16      1.04 o 
  -3  10   1        0.04       -1.02      0.68 o 
  -2  10   1       39.58       40.72      1.16 o 
  -1  10   1        5.48        4.05      0.57 o 
   0  10   1      576.59      580.42      5.71 o 
   1  10   1       43.75       50.68      1.21 o 
   2  10   1      105.70      102.08      1.93 o 
   3  10   1       75.71       77.59      1.91 o 
   4  10   1       22.49       19.78      1.45 o 
   5  10   1        2.11        1.24      1.36 o 
  -5  11   1        1.45        1.44      1.18 o 
  -4  11   1        2.12       -0.23      1.02 o 
  -3  11   1       17.40       12.74      1.13 o 
  -2  11   1       12.43       15.29      0.86 o 
  -1  11   1        8.20        5.87      0.62 o 
   0  11   1       50.61       64.49      1.68 o 
   1  11   1       29.00       29.11      0.97 o 
   2  11   1        3.82        3.60      0.72 o 
   3  11   1       10.32       10.93      1.04 o 
   4  11   1        0.56        1.62      1.46 o 
   5  11   1        3.75        2.77      1.69 o 
  -5  12   1        0.00        2.30      1.23 o 
  -4  12   1       11.27       14.35      1.47 o 
  -3  12   1        1.75        0.57      1.02 o 
  -2  12   1       13.16       13.07      0.87 o 
  -1  12   1        7.22        8.19      0.77 o 
   0  12   1       85.46       93.84      1.72 o 
   1  12   1      108.11       98.15      1.88 o 
   2  12   1        0.13       -0.03      0.69 o 
   3  12   1        7.03        6.32      1.21 o 
   4  12   1        4.83        6.18      1.24 o 
  -4  13   1        3.08        2.15      1.22 o 
  -3  13   1       20.50       21.48      1.59 o 
  -2  13   1        0.70       -1.01      0.68 o 
  -1  13   1      121.11      128.55      2.24 o 
   0  13   1       13.79       18.17      0.92 o 
   1  13   1      145.02      142.68      2.40 o 
   2  13   1        3.56        4.88      0.86 o 
   3  13   1        0.89        0.34      1.15 o 
   4  13   1        2.38        4.19      1.28 o 
  -4  14   1       10.19       13.77      1.62 o 
  -3  14   1       17.50       17.04      2.65 o 
  -2  14   1        0.09       -1.55      1.10 o 
  -1  14   1        0.68        1.63      0.77 o 
   0  14   1       11.00       11.36      0.88 o 
   1  14   1       13.49       16.56      1.05 o 
   2  14   1        0.74        0.85      1.51 o 
   3  14   1        0.46        0.71      1.19 o 
   4  14   1        0.14        0.49      1.22 o 
  -4  15   1        3.15        5.57      1.47 o 
  -3  15   1        6.93        6.08      1.68 o 
  -2  15   1        5.91        4.81      1.91 o 
  -1  15   1       10.55        9.85      1.29 o 
   0  15   1        5.26        3.19      0.91 o 
   1  15   1       54.40       58.40      2.19 o 
   2  15   1       81.47       83.65      2.90 o 
   3  15   1        0.20        0.60      1.54 o 
   4  15   1        0.14       -0.65      1.31 o 
  -3  16   1        1.30       -0.29      1.59 o 
  -2  16   1        7.31        8.93      1.53 o 
  -1  16   1        2.20       -0.88      1.35 o 
   0  16   1        0.00       -1.81      1.21 o 
   1  16   1        5.86        4.64      1.49 o 
   2  16   1        1.26        3.48      1.41 o 
   3  16   1        2.84        3.57      1.74 o 
  -3  17   1        0.00        0.23      1.72 o 
  -2  17   1        0.49       -0.89      1.36 o 
  -1  17   1        4.44        4.33      2.21 o 
   0  17   1        0.00       -0.78      1.52 o 
   1  17   1        3.55       -0.80      1.60 o 
   2  17   1        0.22        0.41      1.59 o 
   3  17   1        0.52        0.46      1.81 o 
  -2  18   1        1.75       -1.84      1.65 o 
  -1  18   1        0.13       -2.85      1.90 o 
   0  18   1        0.38       -0.52      2.51 o 
   1  18   1        8.36        6.47      1.94 o 
   2  18   1        2.25        2.71      1.81 o 
  -2  19   1        0.38        1.19      1.85 o 
  -1  19   1        1.97        2.55      3.07 o 
   0  19   1        0.83       -1.38      2.20 o 
   1  19   1       13.24       16.80      2.94 o 
   2  19   1        8.81       10.79      3.43 o 
   0  20   1        1.96        5.60      2.58 o 
  -6   0   2       14.53       12.54      2.14 o 
  -4   0   2        0.61        2.89      0.79 o 
  -2   0   2      163.00      163.00      5.49 o 
   0   0   2     4066.32     4168.02     40.33 o 
   2   0   2       39.36       40.03      1.46 o 
   4   0   2      260.92      258.53      8.73 o 
   6   0   2        2.09       -1.43      1.64 o 
  -6   1   2        0.01        0.28      0.91 o 
  -5   1   2        7.29        9.34      1.30 o 
  -4   1   2      140.42      139.44      2.24 o 
  -3   1   2      103.51      104.02      1.89 o 
  -2   1   2      673.47      642.00      8.47 o 
  -1   1   2     4154.98     4030.71     36.34 o 
   0   1   2      179.62      185.75      1.65 o 
   1   1   2      330.43      323.12      3.00 o 
   2   1   2      394.65      409.49      3.56 o 
   3   1   2        2.56        9.75      0.76 o 
   4   1   2      135.12      140.20      3.33 o 
   5   1   2        2.68        1.95      1.26 o 
   6   1   2       17.46       14.01      1.48 o 
  -6   2   2       16.56       14.53      1.11 o 
  -5   2   2        3.66        3.63      1.54 o 
  -4   2   2       84.00       87.26      1.83 o 
  -3   2   2        0.22       15.17      0.80 o 
  -2   2   2       48.85       53.87      1.04 o 
  -1   2   2     1694.53     1605.15     12.41 o 
   0   2   2     8932.09     9186.17     77.64 o 
   1   2   2     1774.74     1778.18     15.15 o 
   2   2   2        2.76        5.34      0.44 o 
   3   2   2      109.87      114.58      1.53 o 
   4   2   2       16.22       17.81      1.45 o 
   5   2   2       20.44       23.26      1.45 o 
   6   2   2        0.60       -1.12      2.19 o 
  -6   3   2        0.01        0.24      0.90 o 
  -5   3   2       18.38       18.05      1.40 o 
  -4   3   2       14.08       16.48      0.72 o 
  -3   3   2        1.43        0.96      0.34 o 
  -2   3   2      313.85      301.24      2.97 o 
  -1   3   2     3098.23     3010.05     24.13 o 
   0   3   2     7542.80     7512.21     67.27 o 
   1   3   2      631.07      640.83      6.07 o 
   2   3   2      265.52      276.75      3.99 o 
   3   3   2      165.90      164.01      2.80 o 
   4   3   2       94.37       94.77      2.06 o 
   5   3   2       12.31       11.84      1.28 o 
  -6   4   2        3.55        4.73      1.03 o 
  -5   4   2        1.27        2.60      0.74 o 
  -4   4   2       42.49       43.54      1.12 o 
  -3   4   2        0.03        0.95      0.39 o 
  -2   4   2       47.28       45.23      1.08 o 
  -1   4   2       97.41       97.82      1.25 o 
   0   4   2     1523.73     1443.35     12.43 o 
   1   4   2     2221.00     2055.53     18.63 o 
   2   4   2     1173.32     1147.78     11.46 o 
   3   4   2      173.20      149.38      2.24 o 
   4   4   2       48.04       46.36      1.65 o 
   5   4   2        0.03        4.42      1.13 o 
  -6   5   2        0.03       -0.23      0.96 o 
  -5   5   2       11.64        8.05      0.87 o 
  -4   5   2       17.11       17.46      1.00 o 
  -3   5   2       94.89      104.46      1.57 o 
  -2   5   2      397.63      364.78      3.26 o 
  -1   5   2     4886.96     4849.80     40.94 o 
   0   5   2      344.17      334.71      3.45 o 
   1   5   2     1664.73     1670.33     15.31 o 
   2   5   2      447.00      480.40      4.54 o 
   3   5   2      109.17      104.45      1.67 o 
   4   5   2        1.98        0.56      0.76 o 
   5   5   2        1.46       -0.97      1.24 o 
  -5   6   2        3.21        3.31      0.82 o 
  -4   6   2       12.27       15.18      1.06 o 
  -3   6   2        3.74        7.15      0.95 o 
  -2   6   2      210.59      198.84      2.13 o 
  -1   6   2        8.35       13.30      0.51 o 
   0   6   2      204.07      212.16      2.30 o 
   1   6   2      418.32      408.34      4.23 o 
   2   6   2        1.65        1.25      0.53 o 
   3   6   2      138.14      124.38      1.92 o 
   4   6   2        1.87       -0.32      0.78 o 
   5   6   2        4.60        2.52      1.19 o 
  -5   7   2        0.90        1.95      0.84 o 
  -4   7   2       38.08       32.75      2.12 o 
  -3   7   2       83.75       87.32      1.72 o 
  -2   7   2      514.39      456.17      4.38 o 
  -1   7   2      334.63      310.70      3.37 o 
   0   7   2       45.56       45.80      0.94 o 
   1   7   2      824.37      852.51      7.76 o 
   2   7   2       32.64       38.02      1.12 o 
   3   7   2       19.37       16.81      0.83 o 
   4   7   2       25.69       20.89      1.20 o 
   5   7   2        0.21       -0.71      1.32 o 
  -5   8   2        3.96        4.32      0.95 o 
  -4   8   2        2.00        3.16      1.05 o 
  -3   8   2      244.11      242.25      2.92 o 
  -2   8   2       68.57       69.69      1.32 o 
  -1   8   2        6.02        6.96      0.55 o 
   0   8   2        3.02       15.38      0.76 o 
   1   8   2     1102.73     1157.04     10.39 o 
   2   8   2       14.32       15.55      0.79 o 
   3   8   2       37.02       34.82      1.15 o 
   4   8   2       13.20       14.86      1.13 o 
   5   8   2        6.25        5.87      1.48 o 
  -5   9   2       14.72       18.14      2.16 o 
  -4   9   2        3.09        1.58      0.98 o 
  -3   9   2       40.46       29.32      1.10 o 
  -2   9   2      481.35      446.45      4.76 o 
  -1   9   2      204.62      201.20      2.55 o 
   0   9   2      112.68       99.90      1.57 o 
   1   9   2      121.53      111.14      2.61 o 
   2   9   2        1.05        7.51      0.68 o 
   3   9   2      116.25      123.45      2.13 o 
   4   9   2       12.24       15.77      1.28 o 
   5   9   2        1.37        0.80      1.37 o 
  -5  10   2        0.64        1.25      1.07 o 
  -4  10   2        0.16        0.37      0.84 o 
  -3  10   2       13.75       15.04      1.22 o 
  -2  10   2       65.71       68.31      1.47 o 
  -1  10   2        1.49        1.38      0.50 o 
   0  10   2      218.04      223.76      2.73 o 
   1  10   2       72.56       74.73      1.86 o 
   2  10   2       52.83       57.18      1.51 o 
   3  10   2       33.35       37.58      1.28 o 
   4  10   2       27.34       24.35      1.58 o 
   5  10   2        1.52        2.68      1.51 o 
  -5  11   2        1.94        2.86      1.31 o 
  -4  11   2        1.31        1.05      1.51 o 
  -3  11   2       72.58       54.82      2.08 o 
  -2  11   2       66.51       67.45      1.52 o 
  -1  11   2        0.07        0.85      0.53 o 
   0  11   2       37.05       43.29      1.21 o 
   1  11   2       25.43       30.58      1.27 o 
   2  11   2       48.25       48.66      2.06 o 
   3  11   2       72.90       72.58      1.78 o 
   4  11   2        0.23        0.62      1.02 o 
   5  11   2        0.62        1.07      1.52 o 
  -5  12   2        1.19        4.89      1.32 o 
  -4  12   2        8.29        7.58      1.34 o 
  -3  12   2        0.04       -1.25      0.89 o 
  -2  12   2        0.11       -0.72      0.64 o 
  -1  12   2        0.90        1.78      0.64 o 
   0  12   2       43.64       47.71      1.31 o 
   1  12   2        0.23        0.89      0.61 o 
   2  12   2        2.32        1.69      0.75 o 
   3  12   2        0.05       -0.01      1.08 o 
   4  12   2       16.94       12.68      1.45 o 
  -4  13   2       17.35       15.68      1.59 o 
  -3  13   2        7.21        5.20      1.06 o 
  -2  13   2       56.50       55.15      1.57 o 
  -1  13   2      122.91      133.74      2.32 o 
   0  13   2       14.31       15.90      0.90 o 
   1  13   2       70.78       76.41      1.93 o 
   2  13   2       34.38       35.39      1.49 o 
   3  13   2       56.34       45.63      2.15 o 
   4  13   2        9.93       10.27      1.41 o 
  -4  14   2        8.52        6.26      1.44 o 
  -3  14   2        4.49        4.21      1.55 o 
  -2  14   2        6.53        7.62      1.39 o 
  -1  14   2        4.35        3.79      0.95 o 
   0  14   2        1.39        1.41      0.71 o 
   1  14   2        0.10       -0.25      0.69 o 
   2  14   2       37.58       34.76      1.99 o 
   3  14   2        4.29        3.05      1.34 o 
   4  14   2        6.36        2.12      1.72 o 
  -4  15   2        0.28        0.78      1.36 o 
  -3  15   2        1.72        1.04      1.46 o 
  -2  15   2        0.42        0.01      1.22 o 
  -1  15   2        2.12        2.14      1.09 o 
   0  15   2       16.23       17.78      1.20 o 
   1  15   2       24.79       23.44      1.56 o 
   2  15   2        8.72        4.95      1.39 o 
   3  15   2        2.66        0.10      1.54 o 
   4  15   2        2.99        2.38      1.82 o 
  -3  16   2        0.99        0.08      1.62 o 
  -2  16   2       22.43       16.34      1.70 o 
  -1  16   2        1.74        1.62      1.27 o 
   0  16   2        5.73        5.92      1.43 o 
   1  16   2        0.50        0.99      1.37 o 
   2  16   2       26.05       28.39      2.03 o 
   3  16   2        5.21        4.90      2.44 o 
  -3  17   2        0.95        0.35      1.75 o 
  -2  17   2        4.50        2.85      1.44 o 
  -1  17   2        0.00       -1.74      1.58 o 
   0  17   2        0.38        1.22      1.60 o 
   1  17   2        1.92        3.01      1.71 o 
   2  17   2        1.33        0.22      1.90 o 
   3  17   2       10.08        9.03      2.51 o 
  -2  18   2        1.35        2.78      1.86 o 
  -1  18   2        0.15       -1.50      3.22 o 
   0  18   2        5.00        1.51      2.21 o 
   1  18   2        0.02       -1.15      1.98 o 
   2  18   2        2.49        5.16      1.96 o 
  -2  19   2        0.23       -0.99      1.82 o 
  -1  19   2        1.88        4.87      2.40 o 
   0  19   2       14.71       21.23      3.13 o 
   1  19   2        0.50        1.43      2.67 o 
   0  20   2        0.01       -1.95      2.41 o 
  -5   0   3       21.78       20.82      3.38 o 
  -3   0   3      815.75      924.21     24.94 o 
  -1   0   3      764.92      752.10     10.84 o 
   1   0   3     1574.98     1453.66     21.68 o 
   3   0   3      503.30      548.57     15.80 o 
   5   0   3       33.81       35.70      2.59 o 
  -5   1   3        7.14        6.66      1.92 o 
  -4   1   3       60.49       58.92      3.46 o 
  -3   1   3      317.43      323.52     11.67 o 
  -2   1   3      307.93      285.58      3.61 o 
  -1   1   3       55.11       54.40      0.64 o 
   0   1   3      190.49      207.04      3.03 o 
   1   1   3      140.92      148.84      1.87 o 
   2   1   3       35.71       37.03      0.76 o 
   3   1   3        3.33        6.60      1.52 o 
   4   1   3       74.58       80.35      2.65 o 
   5   1   3       73.67       69.80      2.77 o 
  -6   2   3        0.09        1.69      1.41 o 
  -5   2   3       23.77       24.65      1.90 o 
  -4   2   3        2.11        5.99      0.78 o 
  -3   2   3        0.60        0.75      0.52 o 
  -2   2   3      372.53      358.67      4.06 o 
  -1   2   3      481.41      452.86      3.51 o 
   0   2   3       29.45       34.39      0.76 o 
   1   2   3     1262.02     1248.07     12.26 o 
   2   2   3        4.24        5.64      0.51 o 
   3   2   3      306.91      287.68     15.96 o 
   4   2   3      194.96      193.97      4.31 o 
   5   2   3       32.81       29.42      1.99 o 
  -6   3   3        2.92        1.49      1.05 o 
  -5   3   3       34.96       36.65      1.78 o 
  -4   3   3       30.57       33.98      1.61 o 
  -3   3   3       98.58      103.34      1.83 o 
  -2   3   3      223.96      217.34      2.02 o 
  -1   3   3      189.35      175.56      1.62 o 
   0   3   3      987.17      925.23      8.06 o 
   1   3   3      508.74      495.30      4.86 o 
   2   3   3      145.99      156.04      1.90 o 
   3   3   3      228.84      232.40      3.40 o 
   4   3   3        0.55        0.45      1.20 o 
   5   3   3       45.32       54.98      2.20 o 
  -6   4   3        3.39        3.44      1.21 o 
  -5   4   3      161.38      155.28      3.14 o 
  -4   4   3       49.47       51.14      1.48 o 
  -3   4   3      262.74      245.79      2.81 o 
  -2   4   3       16.20       22.59      0.62 o 
  -1   4   3        2.86        4.14      0.33 o 
   0   4   3       60.75       59.34      0.93 o 
   1   4   3        1.82        3.62      0.42 o 
   2   4   3      728.47      741.99      6.70 o 
   3   4   3        2.08        3.50      0.54 o 
   4   4   3       69.04       62.98      2.12 o 
   5   4   3        7.97        8.52      1.31 o 
  -6   5   3        0.17       -0.73      1.12 o 
  -5   5   3        6.34        6.68      0.82 o 
  -4   5   3      161.35      156.92      2.59 o 
  -3   5   3        6.84       11.59      0.60 o 
  -2   5   3        0.85       -0.41      0.27 o 
  -1   5   3     1081.15     1039.21      9.11 o 
   0   5   3       17.02       25.29      0.70 o 
   1   5   3      153.97      157.38      1.99 o 
   2   5   3      657.42      663.13      6.74 o 
   3   5   3       32.18       31.72      0.98 o 
   4   5   3       23.26       19.69      1.66 o 
   5   5   3        0.40       -0.63      1.29 o 
  -5   6   3        4.63        6.22      0.84 o 
  -4   6   3      109.49      104.60      2.16 o 
  -3   6   3       74.89       73.22      1.31 o 
  -2   6   3      272.45      262.99      2.55 o 
  -1   6   3      126.82      114.39      1.57 o 
   0   6   3       34.85       28.95      0.81 o 
   1   6   3        8.48        7.55      0.57 o 
   2   6   3      303.08      291.58      3.32 o 
   3   6   3       32.74       25.93      0.93 o 
   4   6   3       82.12       80.36      2.06 o 
   5   6   3        4.10       -0.27      1.39 o 
  -5   7   3        9.72        9.66      0.98 o 
  -4   7   3      198.11      188.50      3.21 o 
  -3   7   3       26.33       24.88      1.14 o 
  -2   7   3      449.80      424.93      4.38 o 
  -1   7   3     1208.24     1145.14     10.16 o 
   0   7   3      190.16      177.01      2.10 o 
   1   7   3        9.19        5.84      0.52 o 
   2   7   3      612.62      598.32      6.53 o 
   3   7   3        1.11        3.02      0.64 o 
   4   7   3       23.09       22.07      1.41 o 
   5   7   3        0.31        2.07      1.41 o 
  -5   8   3        7.98        6.14      0.97 o 
  -4   8   3       69.68       64.30      1.67 o 
  -3   8   3       22.10       26.31      0.91 o 
  -2   8   3      445.62      397.99      4.24 o 
  -1   8   3       19.82       19.85      0.79 o 
   0   8   3       32.09       31.92      0.88 o 
   1   8   3        0.70        1.90      0.50 o 
   2   8   3       68.47       76.09      1.62 o 
   3   8   3       91.54       84.50      1.72 o 
   4   8   3        0.39       -0.27      0.81 o 
   5   8   3        7.45        5.20      1.52 o 
  -5   9   3       14.29       14.75      1.33 o 
  -4   9   3        1.19        0.45      0.74 o 
  -3   9   3        0.50        1.79      0.67 o 
  -2   9   3      209.01      201.48      2.60 o 
  -1   9   3       69.92       75.47      1.41 o 
   0   9   3        1.38        0.88      0.49 o 
   1   9   3      116.23      116.92      1.90 o 
   2   9   3       16.19       21.57      1.26 o 
   3   9   3       94.28       86.75      1.99 o 
   4   9   3        0.04        1.45      0.97 o 
   5   9   3        1.34        0.26      1.41 o 
  -5  10   3        1.14       -1.49      1.00 o 
  -4  10   3        0.66        0.37      0.87 o 
  -3  10   3      203.35      208.81      3.01 o 
  -2  10   3      149.53      133.82      2.08 o 
  -1  10   3      103.66       99.90      1.73 o 
   0  10   3      329.29      328.62      3.63 o 
   1  10   3       54.35       49.94      1.34 o 
   2  10   3        2.15        1.46      0.77 o 
   3  10   3       26.06       23.12      1.10 o 
   4  10   3       11.62       12.06      1.30 o 
   5  10   3        0.94        0.37      1.45 o 
  -5  11   3        2.09        1.49      1.23 o 
  -4  11   3       16.27       12.56      1.35 o 
  -3  11   3       45.55       38.13      1.66 o 
  -2  11   3       30.16       29.96      1.09 o 
  -1  11   3       26.24       28.46      1.03 o 
   0  11   3       80.38       84.03      1.60 o 
   1  11   3        0.69        1.60      0.53 o 
   2  11   3       26.05       26.44      1.16 o 
   3  11   3        9.73       10.54      1.12 o 
   4  11   3        1.91        0.81      1.83 o 
  -5  12   3        0.03        0.22      1.16 o 
  -4  12   3        1.52        0.68      1.14 o 
  -3  12   3       42.09       34.30      1.98 o 
  -2  12   3        0.49        0.05      0.71 o 
  -1  12   3        0.15       -0.53      0.60 o 
   0  12   3       26.15       24.51      0.99 o 
   1  12   3        4.77        2.88      0.79 o 
   2  12   3       57.76       60.65      2.15 o 
   3  12   3        0.92        2.84      1.20 o 
   4  12   3        8.31        5.93      1.76 o 
  -4  13   3        4.53        6.24      1.42 o 
  -3  13   3       11.02       11.22      1.66 o 
  -2  13   3        2.93        0.25      0.77 o 
  -1  13   3       24.12       26.14      1.15 o 
   0  13   3       57.56       56.25      1.49 o 
   1  13   3        9.38        5.94      1.10 o 
   2  13   3       17.57       10.26      1.41 o 
   3  13   3        0.07        2.31      1.28 o 
   4  13   3        1.61        2.15      1.71 o 
  -4  14   3        1.26        0.85      1.31 o 
  -3  14   3        5.13        6.74      1.78 o 
  -2  14   3       58.69       57.14      2.47 o 
  -1  14   3      205.75      222.59      3.25 o 
   0  14   3        3.01        2.65      0.81 o 
   1  14   3       70.25       73.90      2.03 o 
   2  14   3        4.42        3.34      1.31 o 
   3  14   3        1.66        1.54      1.29 o 
   4  14   3        2.61        2.30      1.80 o 
  -4  15   3        1.94        2.82      1.42 o 
  -3  15   3        3.78        2.66      1.61 o 
  -2  15   3        1.45        1.44      1.32 o 
  -1  15   3        1.79        2.45      1.27 o 
   0  15   3       10.27       11.36      1.12 o 
   1  15   3        0.82        0.02      1.04 o 
   2  15   3        0.19       -0.69      1.57 o 
   3  15   3        6.78        7.92      1.95 o 
  -3  16   3        0.65        1.20      1.65 o 
  -2  16   3        0.00       -1.55      1.54 o 
  -1  16   3        0.68       -2.51      1.78 o 
   0  16   3        6.25        4.71      1.46 o 
   1  16   3       16.66       15.53      1.98 o 
   2  16   3        1.33        1.70      1.44 o 
   3  16   3        2.78        1.63      1.73 o 
  -3  17   3        7.05        8.59      2.01 o 
  -2  17   3        0.00       -0.14      1.80 o 
  -1  17   3        5.32        7.88      3.82 o 
   0  17   3        7.19        8.41      2.35 o 
   1  17   3       10.85       13.87      2.02 o 
   2  17   3       25.64       19.32      2.26 o 
   3  17   3        0.62        1.19      2.28 o 
  -2  18   3        2.93        5.01      1.91 o 
  -1  18   3       77.29       89.11      5.70 o 
   0  18   3       31.30       33.09      3.30 o 
   1  18   3        1.86        2.10      2.22 o 
   2  18   3        0.03        0.37      1.80 o 
  -2  19   3        1.20       -1.45      2.05 o 
  -1  19   3        4.12        4.11      3.58 o 
   0  19   3        6.88        6.05      2.74 o 
   1  19   3        0.29        1.12      2.29 o 
  -4   0   4        6.94       12.88      2.46 o 
  -2   0   4      140.22      139.75      4.35 o 
   0   0   4      774.45      755.41     16.31 o 
   2   0   4     1812.17     1796.39     23.02 o 
   4   0   4        0.01       -0.72      1.44 o 
  -6   1   4        1.13       -2.57      2.62 o 
  -5   1   4        1.33       -0.46      2.45 o 
  -4   1   4        0.16        1.77      1.13 o 
  -3   1   4      285.53      297.71      3.89 o 
  -2   1   4      147.43      157.93      1.73 o 
  -1   1   4     1666.53     1572.82     11.68 o 
   0   1   4      573.73      555.94      4.96 o 
   1   1   4       34.75       38.02      1.18 o 
   2   1   4      780.99      824.70      7.82 o 
   3   1   4        0.71        0.38      0.66 o 
   4   1   4        8.24        7.07      1.36 o 
   5   1   4        1.09        0.77      1.39 o 
  -6   2   4        0.26       -3.63      2.42 o 
  -5   2   4        0.06        1.32      1.05 o 
  -4   2   4       46.43       48.84      1.25 o 
  -3   2   4       99.51       97.66      1.72 o 
  -2   2   4      799.75      811.05      8.02 o 
  -1   2   4        1.30        2.24      0.25 o 
   0   2   4      385.69      391.77      3.84 o 
   1   2   4        0.81        3.94      0.48 o 
   2   2   4      584.67      598.67      6.33 o 
   3   2   4      176.58      188.83      2.66 o 
   4   2   4      108.37      119.92      3.37 o 
   5   2   4        1.09       -0.66      1.59 o 
  -6   3   4        1.22        1.06      1.33 o 
  -5   3   4        1.12        2.90      0.93 o 
  -4   3   4        1.93        3.17      0.64 o 
  -3   3   4       35.51       32.90      0.78 o 
  -2   3   4      364.17      385.26      3.40 o 
  -1   3   4     1637.07     1595.20     12.34 o 
   0   3   4      194.66      191.88      2.15 o 
   1   3   4       58.13       63.12      1.19 o 
   2   3   4       80.37       70.08      1.38 o 
   3   3   4        4.96        7.70      0.93 o 
   4   3   4       16.75       15.53      1.59 o 
   5   3   4        2.01       -0.80      1.31 o 
  -6   4   4       11.58       11.23      1.32 o 
  -5   4   4        0.03        0.18      1.30 o 
  -4   4   4        1.19        2.96      0.69 o 
  -3   4   4       54.28       54.92      1.11 o 
  -2   4   4      397.85      406.18      4.04 o 
  -1   4   4        3.78        4.90      0.38 o 
   0   4   4       85.68       81.70      1.10 o 
   1   4   4      401.98      395.59      4.11 o 
   2   4   4       67.83       70.51      1.33 o 
   3   4   4      124.94      122.25      2.14 o 
   4   4   4       38.01       37.98      1.75 o 
   5   4   4       33.79       38.69      3.43 o 
  -6   5   4        0.35        0.13      1.37 o 
  -5   5   4       12.54       18.21      1.11 o 
  -4   5   4       91.18       85.30      1.62 o 
  -3   5   4       22.43       20.00      0.71 o 
  -2   5   4        3.06        3.67      0.32 o 
  -1   5   4      504.96      526.06      4.89 o 
   0   5   4      931.75      963.84      8.59 o 
   1   5   4      214.46      213.50      2.55 o 
   2   5   4       13.49       14.37      0.59 o 
   3   5   4      153.14      146.54      2.37 o 
   4   5   4        1.08        0.33      1.03 o 
   5   5   4        1.35        1.58      1.41 o 
  -5   6   4        3.84        4.70      0.79 o 
  -4   6   4      214.10      209.80      3.31 o 
  -3   6   4        9.97       11.78      0.63 o 
  -2   6   4       12.43       13.23      0.53 o 
  -1   6   4      843.88      885.05      7.95 o 
   0   6   4       93.47       94.77      1.40 o 
   1   6   4       38.38       32.25      0.95 o 
   2   6   4       39.86       38.97      1.04 o 
   3   6   4      132.97      136.65      2.14 o 
   4   6   4       51.25       45.53      1.65 o 
   5   6   4        0.01       -0.47      1.41 o 
  -5   7   4       21.58       18.21      1.10 o 
  -4   7   4       74.61       76.09      1.76 o 
  -3   7   4       19.89       17.58      0.79 o 
  -2   7   4        2.71        2.88      0.77 o 
  -1   7   4      237.56      215.89      2.60 o 
   0   7   4       14.03       13.39      0.62 o 
   1   7   4        0.10        2.32      0.57 o 
   2   7   4       17.55       13.60      0.89 o 
   3   7   4        3.91        3.36      0.65 o 
   4   7   4        7.37        8.02      1.28 o 
   5   7   4        1.74        0.44      1.44 o 
  -5   8   4        0.47       -0.31      0.81 o 
  -4   8   4        8.05        8.11      0.87 o 
  -3   8   4       92.94       93.57      1.60 o 
  -2   8   4      389.61      368.70      4.01 o 
  -1   8   4       49.85       53.91      1.18 o 
   0   8   4      821.03      824.72      8.12 o 
   1   8   4      128.44      124.71      1.94 o 
   2   8   4        0.34        1.52      0.63 o 
   3   8   4       80.38       70.17      1.60 o 
   4   8   4        0.10       -0.55      1.30 o 
   5   8   4        0.03        2.24      1.51 o 
  -5   9   4        2.73        2.75      1.43 o 
  -4   9   4       68.00       66.87      1.78 o 
  -3   9   4      309.72      307.09      3.63 o 
  -2   9   4       11.72        9.97      0.72 o 
  -1   9   4       78.13       72.98      1.42 o 
   0   9   4        5.17       10.90      0.76 o 
   1   9   4       46.44       49.57      1.31 o 
   2   9   4      215.79      205.73      3.47 o 
   3   9   4      105.98       96.22      2.05 o 
   4   9   4        2.19        0.81      1.34 o 
   5   9   4        0.04        0.65      1.48 o 
  -5  10   4        7.62        7.17      1.20 o 
  -4  10   4        0.01        0.18      0.78 o 
  -3  10   4      432.81      430.14      4.84 o 
  -2  10   4       91.29       82.28      1.63 o 
  -1  10   4       10.51       10.51      0.72 o 
   0  10   4       16.25       13.25      0.77 o 
   1  10   4       39.35       47.32      1.52 o 
   2  10   4        0.56        0.91      0.77 o 
   3  10   4       12.99        8.76      0.93 o 
   4  10   4       28.00       26.40      2.12 o 
   5  10   4        2.57        3.69      1.73 o 
  -5  11   4        0.06        0.65      1.34 o 
  -4  11   4        8.48        8.54      1.39 o 
  -3  11   4      351.49      374.01      4.43 o 
  -2  11   4      212.23      212.69      2.91 o 
  -1  11   4       43.31       36.94      1.53 o 
   0  11   4        4.18        5.23      0.68 o 
   1  11   4       24.33       23.39      1.06 o 
   2  11   4        7.95        9.95      1.03 o 
   3  11   4       10.91       10.03      1.15 o 
   4  11   4        3.56        5.09      1.64 o 
  -4  12   4        5.64        4.89      1.23 o 
  -3  12   4       10.50       14.45      1.31 o 
  -2  12   4      182.84      187.57      2.79 o 
  -1  12   4       68.36       69.09      1.63 o 
   0  12   4        0.00        0.24      0.60 o 
   1  12   4      123.20      116.09      2.32 o 
   2  12   4       33.36       30.32      1.47 o 
   3  12   4        5.58        1.63      1.40 o 
   4  12   4       17.94       21.70      2.18 o 
  -4  13   4        1.40        2.86      1.27 o 
  -3  13   4        0.01        2.07      1.40 o 
  -2  13   4       30.24       35.22      1.56 o 
  -1  13   4       10.39       13.15      0.98 o 
   0  13   4       46.20       48.81      1.71 o 
   1  13   4        5.61        4.63      0.77 o 
   2  13   4       37.61       39.94      2.47 o 
   3  13   4        5.17        4.06      1.35 o 
   4  13   4        9.98       12.21      1.97 o 
  -4  14   4        1.21        3.00      1.35 o 
  -3  14   4       16.83       12.37      1.80 o 
  -2  14   4      151.56      154.17      3.81 o 
  -1  14   4       12.65       12.44      1.35 o 
   0  14   4        0.75        1.32      0.80 o 
   1  14   4       13.22       13.41      1.26 o 
   2  14   4        8.83        6.07      1.40 o 
   3  14   4        8.56        6.31      1.51 o 
   4  14   4        0.29        0.82      1.80 o 
  -4  15   4        4.73        3.69      1.47 o 
  -3  15   4        3.45        1.90      1.57 o 
  -2  15   4       17.09       18.42      1.72 o 
  -1  15   4        8.51       10.36      1.51 o 
   0  15   4        3.96        3.87      1.18 o 
   1  15   4        7.07        7.84      1.47 o 
   2  15   4        0.00       -0.95      1.30 o 
   3  15   4        0.76        1.60      2.79 o 
  -3  16   4        4.83        4.90      2.07 o 
  -2  16   4        0.02        0.14      1.27 o 
  -1  16   4        2.28        1.21      2.79 o 
   0  16   4       99.44      105.85      3.87 o 
   1  16   4        2.67        1.23      1.64 o 
   2  16   4       14.22       16.17      2.07 o 
   3  16   4        0.11       -0.24      3.38 o 
  -3  17   4        0.91        1.94      1.76 o 
  -2  17   4       10.94        9.33      2.26 o 
  -1  17   4        0.23        1.42      1.78 o 
   0  17   4        2.56        4.38      2.23 o 
   1  17   4        5.69        5.34      2.27 o 
   2  17   4        0.12       -0.76      2.37 o 
  -2  18   4       15.47       11.87      2.13 o 
  -1  18   4       16.85       15.55      2.99 o 
   0  18   4       10.27       11.10      2.66 o 
   1  18   4        1.09       -1.10      2.12 o 
   2  18   4        0.61        0.96      2.51 o 
  -1  19   4        3.15        1.51      2.40 o 
   0  19   4       15.71       22.86      3.19 o 
   1  19   4        2.11        2.15      2.52 o 
  -5   0   5        1.21        0.67      2.33 o 
  -3   0   5      204.89      213.31      3.23 o 
  -1   0   5      233.79      249.12      3.02 o 
   1   0   5      712.84      754.62     10.28 o 
   3   0   5      119.84      124.91      3.24 o 
   5   0   5        4.62        8.82      1.97 o 
  -6   1   5        1.30        0.13      2.59 o 
  -5   1   5        0.13       -2.18      1.56 o 
  -4   1   5        0.85        0.76      0.75 o 
  -3   1   5        2.77        1.77      0.38 o 
  -2   1   5       23.60       23.17      0.63 o 
  -1   1   5       41.95       37.97      0.65 o 
   0   1   5     1337.66     1309.54     10.18 o 
   1   1   5      517.71      529.82      5.67 o 
   2   1   5       51.86       46.84      1.16 o 
   3   1   5       14.15       18.86      0.90 o 
   4   1   5        1.01       -0.37      1.44 o 
   5   1   5        0.00       -1.70      1.17 o 
  -6   2   5        2.94        3.06      2.83 o 
  -5   2   5       23.40       23.06      1.75 o 
  -4   2   5       35.05       33.52      1.31 o 
  -3   2   5      105.53      115.22      1.59 o 
  -2   2   5      124.37      131.33      1.70 o 
  -1   2   5       35.28       39.91      0.68 o 
   0   2   5       24.90       24.10      0.75 o 
   1   2   5      121.52      116.81      1.78 o 
   2   2   5       78.87       76.33      1.47 o 
   3   2   5       15.96       15.29      1.01 o 
   4   2   5        0.00       -0.74      1.16 o 
   5   2   5        1.86       -1.10      2.23 o 
  -6   3   5        6.65        7.14      3.20 o 
  -5   3   5       10.15       10.88      1.12 o 
  -4   3   5        1.69        2.03      0.65 o 
  -3   3   5        4.85        9.46      0.49 o 
  -2   3   5        2.23        3.99      0.31 o 
  -1   3   5        9.31       13.64      0.45 o 
   0   3   5       52.58       49.19      0.90 o 
   1   3   5      787.09      754.83      7.84 o 
   2   3   5       20.51       29.09      0.95 o 
   3   3   5        0.25       -1.04      0.70 o 
   4   3   5        3.75        2.88      1.32 o 
   5   3   5        0.00        0.01      1.44 o 
  -6   4   5        9.50       10.98      1.30 o 
  -5   4   5        3.78        4.98      1.08 o 
  -4   4   5        1.80        0.44      0.92 o 
  -3   4   5       14.09       16.59      0.61 o 
  -2   4   5       12.83        8.10      0.38 o 
  -1   4   5      981.67     1019.17      9.00 o 
   0   4   5        3.86        9.19      0.61 o 
   1   4   5      156.57      152.26      1.84 o 
   2   4   5        0.00        0.15      0.51 o 
   3   4   5       36.72       34.45      1.34 o 
   4   4   5       67.65       71.31      2.42 o 
   5   4   5        6.07        2.35      1.49 o 
  -5   5   5        6.49        6.90      2.13 o 
  -4   5   5       61.96       57.09      1.91 o 
  -3   5   5       18.88       18.82      0.72 o 
  -2   5   5      124.94      122.43      1.34 o 
  -1   5   5      300.83      291.04      2.99 o 
   0   5   5      143.66      119.36      1.72 o 
   1   5   5       92.91      106.88      1.50 o 
   2   5   5        9.02        7.36      0.64 o 
   3   5   5       45.89       46.47      1.65 o 
   4   5   5        7.74        9.15      1.30 o 
   5   5   5        1.55        0.88      1.46 o 
  -5   6   5       32.13       27.80      1.15 o 
  -4   6   5        5.22        7.48      1.03 o 
  -3   6   5        5.74        4.34      0.55 o 
  -2   6   5       59.24       56.64      1.04 o 
  -1   6   5     1345.98     1352.96     11.90 o 
   0   6   5     1174.15     1204.36     10.73 o 
   1   6   5      446.53      410.56      4.44 o 
   2   6   5       16.66       18.63      0.91 o 
   3   6   5        0.02        1.38      0.89 o 
   4   6   5       29.60       32.46      2.13 o 
   5   6   5        0.04       -1.93      1.39 o 
  -5   7   5        8.02        7.42      0.90 o 
  -4   7   5        1.05        0.69      0.71 o 
  -3   7   5       29.06       27.49      0.95 o 
  -2   7   5       34.44       36.33      1.59 o 
  -1   7   5       89.56       93.16      1.47 o 
   0   7   5      432.58      428.86      4.34 o 
   1   7   5      147.21      155.00      2.40 o 
   2   7   5        2.73        5.10      0.71 o 
   3   7   5      120.51      123.08      2.86 o 
   4   7   5       43.34       41.79      2.34 o 
   5   7   5        3.77        2.77      1.60 o 
  -5   8   5       10.53       13.92      1.17 o 
  -4   8   5       18.27       18.21      1.03 o 
  -3   8   5        1.00        1.58      0.59 o 
  -2   8   5       39.00       38.31      1.08 o 
  -1   8   5        0.46        0.18      0.48 o 
   0   8   5        1.71        4.42      0.58 o 
   1   8   5        3.05        7.08      0.69 o 
   2   8   5        0.00       -1.19      0.79 o 
   3   8   5       10.36       12.05      1.25 o 
   4   8   5       11.64        6.97      1.60 o 
   5   8   5        0.44       -2.13      1.42 o 
  -5   9   5        9.26       12.18      1.24 o 
  -4   9   5       14.36       13.91      1.03 o 
  -3   9   5       40.71       39.86      1.22 o 
  -2   9   5      471.63      492.37      5.23 o 
  -1   9   5       19.76       22.34      0.87 o 
   0   9   5       47.05       50.10      1.31 o 
   1   9   5      118.82      116.08      2.00 o 
   2   9   5       91.11       93.82      2.47 o 
   3   9   5       16.03       12.83      0.89 o 
   4   9   5        4.66        6.09      3.15 o 
   5   9   5        0.65        1.97      1.64 o 
  -5  10   5        0.08        0.20      0.99 o 
  -4  10   5        1.41        1.42      0.89 o 
  -3  10   5      119.97      116.57      2.12 o 
  -2  10   5      165.50      171.74      2.47 o 
  -1  10   5        2.44        1.05      0.44 o 
   0  10   5      131.16      150.38      2.19 o 
   1  10   5      311.27      328.69      4.01 o 
   2  10   5       19.91       22.08      1.25 o 
   3  10   5       12.13       10.43      1.06 o 
   4  10   5        0.78       -0.18      1.46 o 
  -5  11   5        0.03        1.18      1.09 o 
  -4  11   5        2.26        0.55      0.94 o 
  -3  11   5       19.04       16.72      1.13 o 
  -2  11   5        6.33       10.42      0.89 o 
  -1  11   5        5.46        7.35      0.71 o 
   0  11   5      101.38       98.66      1.80 o 
   1  11   5       57.86       58.76      1.75 o 
   2  11   5       98.14      109.36      2.49 o 
   3  11   5       93.23       80.51      2.24 o 
   4  11   5        0.01       -1.06      1.50 o 
  -4  12   5       11.67       15.25      1.52 o 
  -3  12   5        0.82        0.73      1.02 o 
  -2  12   5      359.20      351.75      4.30 o 
  -1  12   5       24.11       20.36      1.05 o 
   0  12   5        5.46        6.86      0.77 o 
   1  12   5       25.65       26.85      1.21 o 
   2  12   5        3.53        4.40      1.37 o 
   3  12   5        0.05       -0.30      1.24 o 
   4  12   5        0.05        0.19      1.67 o 
  -4  13   5       20.13       20.36      1.84 o 
  -3  13   5        9.74       10.94      1.84 o 
  -2  13   5      335.81      360.56      5.72 o 
  -1  13   5       76.85       82.39      1.90 o 
   0  13   5       18.90       18.35      1.08 o 
   1  13   5       20.32       20.84      1.16 o 
   2  13   5        1.62        0.41      1.60 o 
   3  13   5        0.17        0.74      1.31 o 
   4  13   5        0.14        0.02      1.75 o 
  -4  14   5        0.41       -2.06      1.37 o 
  -3  14   5       13.31       12.19      2.53 o 
  -2  14   5        0.13        0.45      1.29 o 
  -1  14   5       10.44        9.52      1.31 o 
   0  14   5       29.51       30.86      1.44 o 
   1  14   5        7.37        6.41      1.57 o 
   2  14   5        0.71        1.64      1.38 o 
   3  14   5        0.68        3.31      1.43 o 
  -4  15   5        0.21       -1.62      1.36 o 
  -3  15   5       14.26       14.18      1.95 o 
  -2  15   5        6.30        7.02      1.43 o 
  -1  15   5        2.15        6.58      1.46 o 
   0  15   5       15.66       14.53      1.46 o 
   1  15   5        0.00       -1.67      1.48 o 
   2  15   5       13.62       12.84      1.76 o 
   3  15   5        8.87        9.02      2.07 o 
  -3  16   5        0.05        0.13      1.62 o 
  -2  16   5        7.13        9.10      1.56 o 
  -1  16   5      396.50      427.67      8.32 o 
   0  16   5       21.05       22.09      2.79 o 
   1  16   5        2.18        1.80      1.67 o 
   2  16   5        0.19        1.31      1.67 o 
   3  16   5        1.95        1.73      2.22 o 
  -3  17   5        0.05        2.27      2.78 o 
  -2  17   5       13.29       13.30      2.09 o 
  -1  17   5        6.11        7.78      2.00 o 
   0  17   5       12.11       14.30      2.68 o 
   1  17   5        0.03       -1.45      2.06 o 
   2  17   5        0.93        1.36      1.70 o 
  -2  18   5        4.23        2.44      1.97 o 
  -1  18   5        4.70        7.29      2.04 o 
   0  18   5        1.93        0.98      2.46 o 
   1  18   5        0.21       -0.57      3.19 o 
  -1  19   5        2.68        3.47      2.63 o 
   0  19   5        5.33        1.27      3.10 o 
  -6   0   6        0.02        0.26      3.02 o 
  -4   0   6        2.06        1.97      0.65 o 
  -2   0   6      185.18      198.00      2.29 o 
   0   0   6      208.50      220.36      3.18 o 
   2   0   6        0.71        2.46      0.77 o 
   4   0   6        7.35        6.76      1.80 o 
  -6   1   6       14.38       17.81      4.41 o 
  -5   1   6        2.42        1.36      1.69 o 
  -4   1   6        0.54        0.62      0.70 o 
  -3   1   6       30.62       36.59      0.89 o 
  -2   1   6       34.62       33.81      0.66 o 
  -1   1   6       25.33       27.77      0.67 o 
   0   1   6      859.44      833.02      7.06 o 
   1   1   6      153.29      146.40      1.81 o 
   2   1   6       51.83       74.19      1.54 o 
   3   1   6       18.70       18.83      1.02 o 
   4   1   6        0.00        1.22      1.26 o 
   5   1   6        0.04       -1.75      1.25 o 
  -6   2   6        4.68        4.63      3.14 o 
  -5   2   6       13.51       15.71      1.41 o 
  -4   2   6        5.18        3.37      0.69 o 
  -3   2   6       23.84       21.74      0.84 o 
  -2   2   6       47.10       50.43      1.06 o 
  -1   2   6      112.93      118.88      1.36 o 
   0   2   6      802.38      835.37      7.51 o 
   1   2   6        0.62        0.84      0.51 o 
   2   2   6        6.36       12.75      0.77 o 
   3   2   6        7.42        9.26      0.95 o 
   4   2   6        1.77        0.66      1.89 o 
   5   2   6        0.01       -1.13      1.25 o 
  -6   3   6        0.88        1.62      1.37 o 
  -5   3   6        1.58        2.42      0.95 o 
  -4   3   6       15.45       14.00      0.72 o 
  -3   3   6       14.69       14.62      0.78 o 
  -2   3   6      611.02      646.56      5.54 o 
  -1   3   6      605.35      637.57      5.27 o 
   0   3   6     2857.37     2915.78     24.80 o 
   1   3   6      476.54      493.87      5.48 o 
   2   3   6      134.07      145.37      2.60 o 
   3   3   6        2.05        0.21      0.79 o 
   4   3   6        1.31        1.36      1.34 o 
   5   3   6        0.06       -0.80      1.39 o 
  -5   4   6        0.22        0.53      0.95 o 
  -4   4   6        0.21       -0.22      0.52 o 
  -3   4   6       46.16       48.28      1.04 o 
  -2   4   6      281.32      303.76      2.76 o 
  -1   4   6      272.43      274.50      2.73 o 
   0   4   6      269.69      299.96      3.37 o 
   1   4   6      319.92      295.50      3.41 o 
   2   4   6        5.16        4.19      0.68 o 
   3   4   6        1.97        1.81      0.93 o 
   4   4   6        0.16       -1.82      1.21 o 
   5   4   6        1.05        0.96      1.48 o 
  -5   5   6        1.00        0.74      0.77 o 
  -4   5   6       22.10       23.60      0.92 o 
  -3   5   6       17.50       16.77      1.03 o 
  -2   5   6        5.55        9.15      0.52 o 
  -1   5   6      560.11      603.30      5.68 o 
   0   5   6      206.22      209.69      2.60 o 
   1   5   6      307.02      305.35      3.25 o 
   2   5   6        0.44        1.50      0.64 o 
   3   5   6        0.11       -0.56      0.76 o 
   4   5   6        5.90        4.42      1.56 o 
   5   5   6        0.28        0.08      1.48 o 
  -5   6   6        7.87        7.05      0.72 o 
  -4   6   6        7.54        8.17      0.76 o 
  -3   6   6        7.00        7.46      0.62 o 
  -2   6   6       18.45       19.64      0.68 o 
  -1   6   6     1246.25     1366.20     12.08 o 
   0   6   6       75.91       74.37      1.43 o 
   1   6   6       19.88       24.69      0.81 o 
   2   6   6        1.12        0.68      0.64 o 
   3   6   6       34.62       39.53      1.47 o 
   4   6   6        5.05        6.57      1.58 o 
   5   6   6        1.06        1.87      1.58 o 
  -5   7   6        0.04       -0.67      0.65 o 
  -4   7   6        2.70        1.42      0.70 o 
  -3   7   6       11.73        9.15      0.78 o 
  -2   7   6      111.25      116.00      1.67 o 
  -1   7   6       55.38       63.84      1.48 o 
   0   7   6      344.79      372.81      3.93 o 
   1   7   6        4.80        3.36      0.63 o 
   2   7   6        3.01        3.14      0.81 o 
   3   7   6       59.70       57.34      2.03 o 
   4   7   6       12.08        7.80      1.67 o 
   5   7   6        0.02        1.48      1.65 o 
  -5   8   6        6.98        7.73      1.09 o 
  -4   8   6        0.44        0.77      0.74 o 
  -3   8   6       35.64       39.69      1.17 o 
  -2   8   6       51.42       47.89      1.23 o 
  -1   8   6      128.29      154.17      2.08 o 
   0   8   6       81.53       86.60      1.57 o 
   1   8   6       36.02       41.21      1.24 o 
   2   8   6      129.18      123.09      2.47 o 
   3   8   6       13.76       15.53      1.59 o 
   4   8   6        0.16        1.32      1.49 o 
  -5   9   6        8.21        7.95      1.01 o 
  -4   9   6       25.65       27.34      1.24 o 
  -3   9   6      294.76      290.64      4.07 o 
  -2   9   6       33.78       35.62      1.49 o 
  -1   9   6       10.51       10.18      0.80 o 
   0   9   6      309.70      317.71      3.61 o 
   1   9   6      229.83      227.42      3.09 o 
   2   9   6       70.41       69.91      2.47 o 
   3   9   6       34.64       38.54      1.98 o 
   4   9   6       12.43       10.60      1.79 o 
  -5  10   6        1.19        1.76      1.09 o 
  -4  10   6       12.59       10.77      1.11 o 
  -3  10   6       24.04       30.00      1.41 o 
  -2  10   6        0.23        1.58      0.69 o 
  -1  10   6        3.59        1.76      0.48 o 
   0  10   6        1.77        1.71      0.70 o 
   1  10   6       46.33       39.51      1.42 o 
   2  10   6        4.55        5.06      1.00 o 
   3  10   6        0.22       -1.00      1.20 o 
   4  10   6        3.79        2.60      2.77 o 
  -5  11   6        0.54        0.38      1.11 o 
  -4  11   6        7.19        7.05      1.11 o 
  -3  11   6        3.72        5.01      1.09 o 
  -2  11   6       95.20       87.88      2.11 o 
  -1  11   6       47.68       50.49      1.53 o 
   0  11   6       34.36       34.78      1.14 o 
   1  11   6      102.83      103.71      1.99 o 
   2  11   6       51.10       54.91      2.39 o 
   3  11   6       31.88       30.95      1.96 o 
   4  11   6        0.08        0.31      1.73 o 
  -4  12   6        0.68        0.71      1.18 o 
  -3  12   6        1.86        1.55      1.04 o 
  -2  12   6        2.50        0.21      1.13 o 
  -1  12   6        0.00        0.19      0.71 o 
   0  12   6       18.43       19.71      1.20 o 
   1  12   6       78.06       78.62      2.14 o 
   2  12   6       38.49       40.20      2.14 o 
   3  12   6        6.35        6.59      1.50 o 
   4  12   6       10.03        6.04      1.92 o 
  -4  13   6       25.43       29.49      2.04 o 
  -3  13   6       91.45       87.63      4.21 o 
  -2  13   6      110.66      110.76      3.18 o 
  -1  13   6       51.31       47.25      1.74 o 
   0  13   6       88.90       96.11      2.26 o 
   1  13   6       78.67       80.59      2.53 o 
   2  13   6        0.59        3.55      1.76 o 
   3  13   6       22.87       22.83      1.92 o 
  -4  14   6        0.19       -0.24      1.29 o 
  -3  14   6       10.21       13.36      1.63 o 
  -2  14   6       27.66       25.52      1.79 o 
  -1  14   6       34.28       37.57      2.06 o 
   0  14   6       77.09       73.53      2.46 o 
   1  14   6       30.77       37.47      1.90 o 
   2  14   6        0.78        3.54      1.54 o 
   3  14   6       14.56       16.21      1.85 o 
  -3  15   6       12.11       14.36      2.00 o 
  -2  15   6        0.71        1.78      1.30 o 
  -1  15   6       30.17       28.15      2.91 o 
   0  15   6        4.40        6.46      1.78 o 
   1  15   6        4.04        5.35      2.64 o 
   2  15   6        4.09        4.95      1.89 o 
   3  15   6        0.04       -0.84      2.30 o 
  -3  16   6        8.40       12.02      1.99 o 
  -2  16   6        4.90        5.26      1.46 o 
  -1  16   6        8.43        2.07      1.91 o 
   0  16   6        4.15        7.60      1.87 o 
   1  16   6        0.24        0.90      2.20 o 
   2  16   6        5.05        6.89      2.00 o 
  -2  17   6        4.67        5.04      1.79 o 
  -1  17   6        3.04        2.86      1.93 o 
   0  17   6        4.45        8.39      2.48 o 
   1  17   6        0.28        5.21      2.41 o 
   2  17   6        0.15        2.59      2.47 o 
  -2  18   6        0.26        0.80      1.80 o 
  -1  18   6        0.05        2.66      2.31 o 
   0  18   6        0.35       -0.29      2.23 o 
   1  18   6        5.00        2.80      4.65 o 
  -5   0   7       19.89       23.54      3.79 o 
  -3   0   7      276.00      276.30      4.31 o 
  -1   0   7      452.32      482.02      6.85 o 
   1   0   7      717.84      762.31      9.38 o 
   3   0   7        0.05        0.61      1.04 o 
   5   0   7        0.03       -1.67      1.90 o 
  -6   1   7        0.75       -2.95      1.97 o 
  -5   1   7        0.68       -0.98      1.68 o 
  -4   1   7       36.21       34.89      0.98 o 
  -3   1   7        1.28        1.08      0.49 o 
  -2   1   7      217.08      197.57      2.80 o 
  -1   1   7      226.97      222.31      2.31 o 
   0   1   7      176.69      189.49      2.09 o 
   1   1   7        0.13       -0.64      0.43 o 
   2   1   7        0.28       -0.51      0.59 o 
   3   1   7        0.16       -0.89      0.74 o 
   4   1   7        3.82        4.51      1.33 o 
   5   1   7        0.66       -0.11      1.35 o 
  -5   2   7        0.13        0.76      1.12 o 
  -4   2   7        7.81        6.40      0.66 o 
  -3   2   7        4.41        4.18      0.55 o 
  -2   2   7       18.35       24.16      0.74 o 
  -1   2   7      442.16      482.74      4.17 o 
   0   2   7        5.57       15.91      0.66 o 
   1   2   7      263.36      259.48      2.86 o 
   2   2   7      251.28      259.52      3.45 o 
   3   2   7        1.13        2.35      0.91 o 
   4   2   7        0.46       -0.90      1.17 o 
   5   2   7        2.35        2.01      1.73 o 
  -5   3   7        5.04        5.37      1.03 o 
  -4   3   7       11.51       11.60      0.77 o 
  -3   3   7        0.89        2.11      0.55 o 
  -2   3   7        2.35        2.82      0.37 o 
  -1   3   7      544.59      616.93      5.20 o 
   0   3   7      562.92      582.88      5.91 o 
   1   3   7       53.39       66.10      1.48 o 
   2   3   7        1.97        0.13      0.66 o 
   3   3   7       22.79       22.15      1.31 o 
   4   3   7       15.93       18.62      1.93 o 
   5   3   7        0.07       -0.61      1.39 o 
  -5   4   7       19.39       19.33      2.77 o 
  -4   4   7       43.55       43.07      1.29 o 
  -3   4   7       56.77       57.16      1.31 o 
  -2   4   7       93.10       95.75      1.41 o 
  -1   4   7      201.89      203.54      2.24 o 
   0   4   7        0.34        0.03      0.49 o 
   1   4   7        8.85       10.32      0.73 o 
   2   4   7       30.53       34.25      1.28 o 
   3   4   7       26.57       30.13      1.62 o 
   4   4   7        6.45        4.01      1.53 o 
   5   4   7        2.85        1.89      1.70 o 
  -5   5   7        0.37        1.43      0.81 o 
  -4   5   7        5.42        6.26      0.81 o 
  -3   5   7       12.72       10.36      0.72 o 
  -2   5   7        8.91        9.59      0.58 o 
  -1   5   7       70.64       74.96      1.42 o 
   0   5   7       60.26       65.35      1.35 o 
   1   5   7       30.55       31.02      0.87 o 
   2   5   7       74.37       79.97      2.06 o 
   3   5   7       17.28       17.65      1.17 o 
   4   5   7        5.73        9.36      1.74 o 
   5   5   7        0.02        0.52      1.67 o 
  -5   6   7        2.74        2.87      0.80 o 
  -4   6   7       39.90       37.41      1.36 o 
  -3   6   7       55.18       51.39      1.24 o 
  -2   6   7      156.56      155.21      1.87 o 
  -1   6   7     1089.71     1124.30     10.75 o 
   0   6   7       18.55       21.26      0.88 o 
   1   6   7       98.79       90.95      1.53 o 
   2   6   7        0.78        2.66      0.83 o 
   3   6   7       65.80       63.34      1.93 o 
   4   6   7        5.03        1.36      1.48 o 
   5   6   7        5.35        4.36      1.79 o 
  -5   7   7       10.61       11.55      0.91 o 
  -4   7   7       12.67       14.04      1.12 o 
  -3   7   7       30.81       30.58      1.20 o 
  -2   7   7      220.71      209.59      2.37 o 
  -1   7   7        0.00        3.31      0.58 o 
   0   7   7       14.84       16.89      0.87 o 
   1   7   7      169.14      185.90      2.66 o 
   2   7   7       73.28       69.99      1.95 o 
   3   7   7       49.44       49.43      1.94 o 
   4   7   7        0.00       -0.40      1.52 o 
  -5   8   7        2.20        1.49      0.83 o 
  -4   8   7       69.35       71.23      2.41 o 
  -3   8   7      205.77      194.39      3.42 o 
  -2   8   7       10.92       12.47      0.76 o 
  -1   8   7        1.89        2.11      0.59 o 
   0   8   7      340.26      329.60      5.07 o 
   1   8   7        0.29       -0.62      0.67 o 
   2   8   7        9.20        8.04      1.09 o 
   3   8   7        0.78       -1.60      1.19 o 
   4   8   7        4.07        7.10      1.74 o 
  -5   9   7        0.65        1.11      0.97 o 
  -4   9   7        0.24        1.06      0.81 o 
  -3   9   7      132.42      124.72      2.30 o 
  -2   9   7       11.17       10.36      1.17 o 
  -1   9   7       82.59       85.44      1.68 o 
   0   9   7      160.39      167.25      2.40 o 
   1   9   7        1.99        4.32      0.82 o 
   2   9   7       11.87       10.58      1.22 o 
   3   9   7       29.63       29.97      2.13 o 
   4   9   7        2.19       -0.87      1.56 o 
  -5  10   7        0.13       -0.01      0.94 o 
  -4  10   7        0.30        1.29      0.91 o 
  -3  10   7       12.30       11.88      0.98 o 
  -2  10   7       91.58       93.05      2.16 o 
  -1  10   7        6.44        8.83      0.93 o 
   0  10   7        0.06        1.08      0.65 o 
   1  10   7       24.66       23.02      1.30 o 
   2  10   7      114.53      120.59      3.41 o 
   3  10   7        4.20        5.16      1.44 o 
   4  10   7        3.80        4.15      1.83 o 
  -4  11   7        2.64        0.34      0.96 o 
  -3  11   7        0.22       -0.01      0.94 o 
  -2  11   7      225.06      227.82      4.74 o 
  -1  11   7       60.84       61.43      2.95 o 
   0  11   7      170.76      179.81      3.01 o 
   1  11   7        8.62        9.99      1.23 o 
   2  11   7        1.67        2.86      1.38 o 
   3  11   7        2.85        1.79      1.37 o 
   4  11   7        0.33        2.88      1.99 o 
  -4  12   7        1.22        1.95      1.20 o 
  -3  12   7       25.09       20.48      1.62 o 
  -2  12   7       21.35       20.27      1.91 o 
  -1  12   7        4.99        4.83      0.77 o 
   0  12   7       65.88       64.04      1.79 o 
   1  12   7       43.04       41.58      1.75 o 
   2  12   7      138.10      155.23      4.02 o 
   3  12   7       12.06       13.81      1.72 o 
  -4  13   7       10.08       13.78      1.95 o 
  -3  13   7        0.04       -1.34      1.15 o 
  -2  13   7        6.40        4.16      1.31 o 
  -1  13   7       56.99       50.82      2.26 o 
   0  13   7       40.38       36.82      1.90 o 
   1  13   7        0.35        1.87      1.36 o 
   2  13   7       35.98       37.86      2.25 o 
   3  13   7        0.39        0.58      1.47 o 
  -4  14   7        2.41        2.47      1.44 o 
  -3  14   7        0.00       -1.80      1.26 o 
  -2  14   7        0.27        0.96      1.19 o 
  -1  14   7       81.70       84.21      2.94 o 
   0  14   7       32.99       29.31      1.95 o 
   1  14   7        0.29        3.24      1.71 o 
   2  14   7       24.05       21.48      2.34 o 
   3  14   7        1.20        3.28      1.81 o 
  -3  15   7       15.68       15.12      1.78 o 
  -2  15   7       14.93       10.62      1.59 o 
  -1  15   7        0.09       -2.41      2.20 o 
   0  15   7       37.56       36.66      2.59 o 
   1  15   7        6.91        6.04      2.23 o 
   2  15   7        0.14        3.05      1.87 o 
  -3  16   7        0.00       -0.35      1.47 o 
  -2  16   7        1.90        2.21      1.46 o 
  -1  16   7      102.94      111.61      4.16 o 
   0  16   7        5.48        5.35      2.31 o 
   1  16   7       39.26       49.11      4.18 o 
   2  16   7        4.42        7.21      3.78 o 
  -2  17   7        0.36       -0.05      2.13 o 
  -1  17   7        3.10        7.55      2.04 o 
   0  17   7        3.58        3.64      5.57 o 
   1  17   7        1.49        1.94      2.40 o 
  -1  18   7       14.43       11.87      2.80 o 
   0  18   7        4.24        3.92      2.52 o 
   1  18   7        2.19        4.85      2.55 o 
  -4   0   8        0.01       -1.42      0.95 o 
  -2   0   8     1072.35     1074.34     14.35 o 
   0   0   8      498.86      539.69      6.98 o 
   2   0   8        5.82        5.79      1.06 o 
   4   0   8       24.71       25.53      2.72 o 
  -5   1   8        1.40        2.32      0.77 o 
  -4   1   8       61.30       61.03      1.77 o 
  -3   1   8       12.71       15.22      0.72 o 
  -2   1   8        0.00       -0.67      0.44 o 
  -1   1   8      111.56      102.33      1.42 o 
   0   1   8      501.55      524.92      4.83 o 
   1   1   8      345.75      377.50      3.70 o 
   2   1   8        2.12        1.49      0.75 o 
   3   1   8        1.44        0.11      0.92 o 
   4   1   8        0.01       -1.50      1.28 o 
   5   1   8        6.08        5.01      1.61 o 
  -5   2   8       30.81       29.01      2.92 o 
  -4   2   8       28.23       29.39      1.11 o 
  -3   2   8      176.03      173.65      2.61 o 
  -2   2   8      411.00      422.14      4.40 o 
  -1   2   8       45.86       54.22      1.01 o 
   0   2   8      245.34      264.28      2.78 o 
   1   2   8       39.02       40.10      1.03 o 
   2   2   8       10.31       10.96      0.90 o 
   3   2   8        6.71        4.88      1.01 o 
   4   2   8        4.16        4.43      1.48 o 
   5   2   8        0.53        1.12      1.54 o 
  -5   3   8       39.70       45.14      2.34 o 
  -4   3   8        6.49        7.77      0.80 o 
  -3   3   8       30.57       30.71      1.15 o 
  -2   3   8       44.31       47.68      1.06 o 
  -1   3   8      508.47      504.90      4.44 o 
   0   3   8       53.00       51.40      1.14 o 
   1   3   8       26.32       30.21      1.24 o 
   2   3   8        0.44        2.40      0.85 o 
   3   3   8       15.25       18.23      1.36 o 
   4   3   8        7.68        4.00      1.53 o 
   5   3   8        3.34        4.14      1.60 o 
  -5   4   8        0.36        0.91      0.99 o 
  -4   4   8       28.51       31.00      1.86 o 
  -3   4   8       94.14       90.45      1.88 o 
  -2   4   8       42.96       33.51      0.87 o 
  -1   4   8       46.47       32.05      0.83 o 
   0   4   8      393.71      422.14      4.31 o 
   1   4   8        6.15        4.05      0.72 o 
   2   4   8       22.69       25.04      1.34 o 
   3   4   8       15.13       18.72      1.75 o 
   4   4   8        7.80        6.79      1.73 o 
  -5   5   8        2.07        2.51      0.78 o 
  -4   5   8        8.10        8.77      0.97 o 
  -3   5   8       35.73       34.40      1.28 o 
  -2   5   8        4.99        3.39      0.52 o 
  -1   5   8      108.04      108.14      1.58 o 
   0   5   8       16.49       19.68      0.89 o 
   1   5   8       11.30       10.37      1.02 o 
   2   5   8       37.35       38.73      1.49 o 
   3   5   8        3.14        5.92      1.17 o 
   4   5   8        2.21        2.23      2.42 o 
  -5   6   8        0.01       -0.37      0.77 o 
  -4   6   8      133.07      124.94      2.58 o 
  -3   6   8      213.62      215.66      3.57 o 
  -2   6   8      173.66      161.94      2.12 o 
  -1   6   8      148.95      152.58      2.38 o 
   0   6   8        3.79        4.95      0.68 o 
   1   6   8        0.44        0.14      0.52 o 
   2   6   8       79.15       78.16      2.08 o 
   3   6   8        8.99        9.73      1.37 o 
   4   6   8        7.67        8.07      2.33 o 
  -5   7   8       15.84       12.85      1.10 o 
  -4   7   8       15.41       18.26      1.28 o 
  -3   7   8       15.35       14.03      1.17 o 
  -2   7   8       71.61       73.73      1.41 o 
  -1   7   8        0.20        0.23      0.61 o 
   0   7   8       18.39       17.36      1.10 o 
   1   7   8        1.30        2.35      0.73 o 
   2   7   8      304.75      310.95      4.63 o 
   3   7   8        0.03       -0.37      1.08 o 
   4   7   8        0.00       -2.25      1.50 o 
  -5   8   8        0.50        0.51      0.98 o 
  -4   8   8        4.49        3.42      0.84 o 
  -3   8   8      166.62      160.03      2.84 o 
  -2   8   8       15.74       12.93      0.79 o 
  -1   8   8       87.93       91.05      1.86 o 
   0   8   8       96.12       89.53      2.04 o 
   1   8   8      158.85      150.73      2.51 o 
   2   8   8      159.07      158.75      3.32 o 
   3   8   8        0.42        0.46      1.11 o 
   4   8   8        0.23       -0.24      1.64 o 
  -5   9   8        4.60        5.23      1.03 o 
  -4   9   8       22.15       23.15      1.72 o 
  -3   9   8        8.84        9.17      1.13 o 
  -2   9   8       42.91       47.56      1.60 o 
  -1   9   8        3.16        1.86      0.66 o 
   0   9   8       37.80       36.64      1.25 o 
   1   9   8      440.90      451.32      5.81 o 
   2   9   8        4.55       -0.88      1.43 o 
   3   9   8        0.86        0.57      1.31 o 
   4   9   8        0.44        0.24      1.68 o 
  -4  10   8        2.19        1.96      0.95 o 
  -3  10   8       17.83       17.09      1.30 o 
  -2  10   8       31.74       30.28      1.89 o 
  -1  10   8       30.30       34.13      1.31 o 
   0  10   8        9.39        7.58      0.94 o 
   1  10   8      237.31      243.93      4.05 o 
   2  10   8        0.00        0.54      1.31 o 
   3  10   8       58.51       60.35      2.75 o 
   4  10   8        4.74        0.39      1.78 o 
  -4  11   8        5.03        6.48      1.30 o 
  -3  11   8        6.61        8.44      1.16 o 
  -2  11   8       41.79       44.06      1.76 o 
  -1  11   8       13.15       14.61      1.16 o 
   0  11   8       53.23       55.41      1.79 o 
   1  11   8      134.00      132.82      3.82 o 
   2  11   8       37.82       36.39      2.20 o 
   3  11   8        0.24        0.50      1.69 o 
  -4  12   8       14.66       22.25      1.93 o 
  -3  12   8        0.43        1.19      1.14 o 
  -2  12   8       14.43       12.29      1.47 o 
  -1  12   8        1.18        0.89      1.40 o 
   0  12   8       53.99       56.44      2.89 o 
   1  12   8        2.09        0.87      1.33 o 
   2  12   8        1.65        1.04      1.46 o 
   3  12   8       23.51       22.71      2.04 o 
  -4  13   8        0.13       -0.33      1.25 o 
  -3  13   8        1.80        2.13      1.29 o 
  -2  13   8        0.23        0.07      1.15 o 
  -1  13   8        0.91        2.81      1.28 o 
   0  13   8       58.78       68.22      2.57 o 
   1  13   8       20.47       26.43      2.52 o 
   2  13   8        7.76        8.98      1.98 o 
   3  13   8        0.12        0.66      1.84 o 
  -3  14   8        1.89        2.38      1.35 o 
  -2  14   8        0.16       -1.25      1.22 o 
  -1  14   8        9.72        7.23      1.81 o 
   0  14   8       53.18       55.89      2.92 o 
   1  14   8        1.13        4.97      2.18 o 
   2  14   8       14.59       11.74      2.13 o 
   3  14   8       14.95       17.46      2.97 o 
  -3  15   8        4.66        6.17      1.61 o 
  -2  15   8        1.12       -0.07      1.28 o 
  -1  15   8        0.21       -2.98      2.48 o 
   0  15   8        5.84        7.06      1.85 o 
   1  15   8        0.89       -0.09      2.21 o 
   2  15   8        0.03       -0.30      2.21 o 
  -2  16   8        1.87       -0.40      1.62 o 
  -1  16   8        0.13       -1.08      1.67 o 
   0  16   8        0.47        5.47      3.98 o 
   1  16   8        3.70        1.62      2.27 o 
   2  16   8        0.08        4.35      2.57 o 
  -2  17   8        0.50        1.89      2.21 o 
  -1  17   8        1.52       -0.49      2.02 o 
   0  17   8        0.00       -2.21      2.26 o 
   1  17   8        2.04        0.83      2.27 o 
  -5   0   9       31.89       31.87      1.80 o 
  -3   0   9       65.13       64.78      2.30 o 
  -1   0   9      334.00      347.88      4.90 o 
   1   0   9      149.23      151.51      3.14 o 
   3   0   9       17.45       12.90      1.75 o 
  -5   1   9      123.42      126.04      2.34 o 
  -4   1   9        1.62        1.17      0.74 o 
  -3   1   9       33.60       33.21      1.22 o 
  -2   1   9       25.23       24.36      0.76 o 
  -1   1   9        3.47        2.89      0.54 o 
   0   1   9        4.44        7.16      0.58 o 
   1   1   9       12.67       15.89      0.87 o 
   2   1   9       14.71       17.33      1.17 o 
   3   1   9        3.38       -1.42      0.95 o 
   4   1   9       38.87       42.35      2.38 o 
  -5   2   9       20.59       26.28      1.81 o 
  -4   2   9       13.22       12.25      0.94 o 
  -3   2   9        6.76        8.23      0.85 o 
  -2   2   9        9.61        9.12      0.58 o 
  -1   2   9      411.58      400.08      3.90 o 
   0   2   9        2.54        3.01      0.53 o 
   1   2   9       51.79       54.61      1.15 o 
   2   2   9       37.68       43.32      1.56 o 
   3   2   9       28.35       30.00      1.53 o 
   4   2   9       13.96       17.76      1.97 o 
  -5   3   9        7.23        7.17      0.91 o 
  -4   3   9       18.37       20.10      1.36 o 
  -3   3   9       38.45       34.40      1.28 o 
  -2   3   9        0.25        0.85      0.49 o 
  -1   3   9        0.15        0.38      0.51 o 
   0   3   9       95.71       96.62      1.51 o 
   1   3   9        5.17        3.48      0.74 o 
   2   3   9       71.38       70.38      1.98 o 
   3   3   9      103.33      101.64      2.52 o 
   4   3   9        2.76        1.18      1.52 o 
  -5   4   9        1.83        0.53      0.85 o 
  -4   4   9       87.33       84.17      2.53 o 
  -3   4   9       83.22       81.04      1.91 o 
  -2   4   9      227.89      227.53      2.54 o 
  -1   4   9        0.04        0.11      0.48 o 
   0   4   9       24.43       26.40      0.88 o 
   1   4   9       10.70        7.41      0.83 o 
   2   4   9        5.54        4.53      1.11 o 
   3   4   9      131.27      139.63      3.19 o 
   4   4   9        0.44       -2.01      1.34 o 
  -5   5   9        1.98        0.88      0.92 o 
  -4   5   9      366.31      375.92      5.07 o 
  -3   5   9       46.32       41.16      1.52 o 
  -2   5   9       23.05       25.26      0.86 o 
  -1   5   9        6.20        8.22      0.64 o 
   0   5   9        0.47        0.02      0.59 o 
   1   5   9       46.17       42.53      1.36 o 
   2   5   9       28.08       25.27      1.96 o 
   3   5   9       30.54       25.56      2.27 o 
   4   5   9        5.25        1.58      1.73 o 
  -5   6   9        1.36        0.85      0.88 o 
  -4   6   9       15.10       15.69      1.20 o 
  -3   6   9       60.25       56.66      1.90 o 
  -2   6   9       97.13       96.94      1.64 o 
  -1   6   9        2.10        2.54      0.61 o 
   0   6   9        0.00       -0.94      0.62 o 
   1   6   9        2.42        2.48      0.93 o 
   2   6   9       11.69       14.47      1.84 o 
   3   6   9       69.45       72.70      2.46 o 
   4   6   9        0.79        0.21      2.28 o 
  -5   7   9        0.19        1.38      0.99 o 
  -4   7   9       12.75       14.90      1.57 o 
  -3   7   9       11.94        5.53      1.07 o 
  -2   7   9        3.24        6.19      0.69 o 
  -1   7   9       20.18       23.01      1.33 o 
   0   7   9       47.67       42.28      2.48 o 
   1   7   9      220.03      223.58      3.24 o 
   2   7   9      294.98      278.48      4.86 o 
   3   7   9        8.49        5.69      1.27 o 
   4   7   9        1.65       -0.11      1.69 o 
  -5   8   9        0.04       -0.20      1.12 o 
  -4   8   9        2.62        7.03      1.38 o 
  -3   8   9       86.04       91.46      2.43 o 
  -2   8   9        0.10       -0.52      0.61 o 
  -1   8   9        5.09        3.14      0.76 o 
   0   8   9       13.27       10.17      0.89 o 
   1   8   9        0.22       -0.98      1.15 o 
   2   8   9      108.26      101.59      3.47 o 
   3   8   9        1.88        1.74      1.38 o 
   4   8   9        1.70        4.79      1.96 o 
  -4   9   9       12.56       14.33      1.22 o 
  -3   9   9       30.95       31.10      1.52 o 
  -2   9   9        0.88        0.17      0.68 o 
  -1   9   9        0.65        0.73      0.75 o 
   0   9   9        0.91       -0.17      0.79 o 
   1   9   9       10.86       10.51      1.17 o 
   2   9   9       16.16       19.51      1.54 o 
   3   9   9        4.89        2.01      1.43 o 
   4   9   9        1.12        2.10      1.83 o 
  -4  10   9        3.15        2.58      1.15 o 
  -3  10   9        6.51        5.86      1.22 o 
  -2  10   9       23.19       19.22      1.55 o 
  -1  10   9       15.94       15.50      1.06 o 
   0  10   9        1.68        1.63      0.89 o 
   1  10   9        1.61       -1.16      1.02 o 
   2  10   9        9.00       10.57      1.46 o 
   3  10   9        7.25        7.52      1.64 o 
  -4  11   9        2.87        0.78      1.50 o 
  -3  11   9        1.34        1.22      1.14 o 
  -2  11   9        2.79        2.25      1.36 o 
  -1  11   9        0.89        0.80      1.31 o 
   0  11   9      116.36      109.72      4.18 o 
   1  11   9        0.15        0.79      1.15 o 
   2  11   9        9.91        8.82      1.62 o 
   3  11   9        7.81        8.03      1.70 o 
  -4  12   9        1.49       -0.02      1.23 o 
  -3  12   9       10.69       10.98      1.53 o 
  -2  12   9        0.09       -1.55      1.03 o 
  -1  12   9        6.49        2.84      1.51 o 
   0  12   9       60.34       66.10      3.16 o 
   1  12   9        0.45        2.03      1.57 o 
   2  12   9        5.75        3.55      1.82 o 
   3  12   9        6.94       10.31      2.04 o 
  -3  13   9        0.14       -0.47      1.19 o 
  -2  13   9       14.64       16.30      1.62 o 
  -1  13   9        0.37       -1.76      1.18 o 
   0  13   9        3.50        2.78      2.08 o 
   1  13   9        5.06        1.35      3.28 o 
   2  13   9        4.04        5.12      2.55 o 
   3  13   9        5.37       11.92      2.73 o 
  -3  14   9        7.73        7.55      1.58 o 
  -2  14   9        1.02        1.04      1.30 o 
  -1  14   9       12.22       11.72      1.94 o 
   0  14   9       10.77        9.17      2.36 o 
   1  14   9       13.14        7.32      3.61 o 
   2  14   9        2.31        3.19      2.36 o 
  -3  15   9        0.24       -0.93      1.39 o 
  -2  15   9        0.00        0.79      1.58 o 
  -1  15   9        1.26        0.17      1.69 o 
   0  15   9        4.95        1.83      2.98 o 
   1  15   9       13.32       12.47      2.70 o 
   2  15   9        0.06        2.36      2.39 o 
  -2  16   9        0.09       -0.51      2.00 o 
  -1  16   9       12.78       10.71      2.12 o 
   0  16   9        0.54        2.74      3.35 o 
   1  16   9       14.14       18.00      2.96 o 
  -1  17   9        0.30        0.33      2.36 o 
   0  17   9        1.11        2.37      2.39 o 
  -4   0  10        0.51       -1.65      1.10 o 
  -2   0  10      432.93      411.05      5.68 o 
   0   0  10        5.98        6.83      0.87 o 
   2   0  10       40.14       41.70      2.33 o 
   4   0  10       19.88       21.33      3.99 o 
  -5   1  10        1.19        2.20      0.88 o 
  -4   1  10       93.15       97.02      2.14 o 
  -3   1  10       96.06       99.80      2.15 o 
  -2   1  10       12.93       14.28      0.75 o 
  -1   1  10       68.31       60.16      1.25 o 
   0   1  10       10.82       11.31      0.70 o 
   1   1  10        3.48        4.19      0.60 o 
   2   1  10       12.34       16.43      1.01 o 
   3   1  10        0.13       -1.51      1.01 o 
   4   1  10       22.87       17.21      1.93 o 
  -5   2  10        0.66        2.14      0.86 o 
  -4   2  10       11.81        8.45      1.74 o 
  -3   2  10        2.45        2.91      0.88 o 
  -2   2  10      103.51      101.93      1.59 o 
  -1   2  10      129.94      128.80      1.83 o 
   0   2  10      125.56      126.25      1.83 o 
   1   2  10       27.81       29.19      1.04 o 
   2   2  10        1.07        0.31      1.07 o 
   3   2  10        3.58        5.44      1.19 o 
   4   2  10       11.88        9.83      1.79 o 
  -5   3  10        0.11       -1.23      0.82 o 
  -4   3  10      263.54      279.70      4.10 o 
  -3   3  10      161.00      166.97      2.90 o 
  -2   3  10      147.92      147.08      1.96 o 
  -1   3  10       53.75       50.92      1.19 o 
   0   3  10        1.43        1.38      0.57 o 
   1   3  10       88.63       83.07      1.83 o 
   2   3  10        0.15       -1.30      0.97 o 
   3   3  10        0.41       -0.96      1.15 o 
   4   3  10        8.43        4.02      1.63 o 
  -5   4  10        9.18        8.92      1.33 o 
  -4   4  10        0.32       -0.32      0.92 o 
  -3   4  10       89.89       86.20      2.09 o 
  -2   4  10        4.52        4.96      0.63 o 
  -1   4  10       10.04        9.43      0.70 o 
   0   4  10       13.44       11.91      0.71 o 
   1   4  10      111.72      109.97      2.15 o 
   2   4  10       31.27       33.04      1.62 o 
   3   4  10        1.51        4.87      1.18 o 
   4   4  10        1.10       -2.66      1.77 o 
  -5   5  10        4.23        4.01      0.99 o 
  -4   5  10        6.82        8.45      1.06 o 
  -3   5  10        0.14       -0.69      0.85 o 
  -2   5  10        4.54        2.48      0.62 o 
  -1   5  10       51.28       55.17      1.26 o 
   0   5  10       35.35       32.50      1.11 o 
   1   5  10      141.93      149.44      2.57 o 
   2   5  10      138.99      141.62      3.26 o 
   3   5  10       12.86       11.44      1.39 o 
   4   5  10        0.30       -2.13      1.42 o 
  -5   6  10        0.04       -0.41      1.47 o 
  -4   6  10        4.46        5.88      1.07 o 
  -3   6  10       38.43       32.78      1.57 o 
  -2   6  10       57.94       58.61      1.39 o 
  -1   6  10        0.39       -0.58      0.60 o 
   0   6  10       30.02       26.36      1.14 o 
   1   6  10      105.33      103.55      2.19 o 
   2   6  10       24.09       27.41      1.75 o 
   3   6  10        1.10        0.64      1.13 o 
   4   6  10        0.04       -0.99      1.77 o 
  -5   7  10        7.45        8.88      2.20 o 
  -4   7  10        1.94        5.40      1.20 o 
  -3   7  10      182.15      182.84      4.07 o 
  -2   7  10        1.78        3.51      0.70 o 
  -1   7  10       39.99       42.28      1.26 o 
   0   7  10        0.00       -1.08      0.77 o 
   1   7  10      134.38      138.06      2.55 o 
   2   7  10       22.81       21.41      1.62 o 
   3   7  10        3.36        3.09      1.42 o 
   4   7  10        3.71        5.53      2.02 o 
  -4   8  10        5.14        6.24      1.23 o 
  -3   8  10       77.77       72.38      2.65 o 
  -2   8  10        6.93        5.78      0.83 o 
  -1   8  10        0.67       -0.89      0.74 o 
   0   8  10        9.34        7.31      0.96 o 
   1   8  10       18.62       14.72      1.42 o 
   2   8  10       13.92       15.01      1.51 o 
   3   8  10        0.80       -1.81      1.36 o 
  -4   9  10        0.23        0.70      1.64 o 
  -3   9  10        4.01        3.90      1.23 o 
  -2   9  10        0.21       -0.54      0.91 o 
  -1   9  10       14.48       12.80      1.11 o 
   0   9  10        0.00       -0.82      0.88 o 
   1   9  10        6.94        5.87      1.24 o 
   2   9  10       41.23       47.11      2.07 o 
   3   9  10       15.36       15.58      1.85 o 
  -4  10  10        1.23        1.61      1.38 o 
  -3  10  10       14.21       14.28      1.72 o 
  -2  10  10       19.94       18.83      1.87 o 
  -1  10  10       33.81       29.80      2.76 o 
   0  10  10        2.62        0.35      1.23 o 
   1  10  10       28.70       26.88      1.72 o 
   2  10  10        2.46        0.57      1.46 o 
   3  10  10        0.43       -2.22      1.76 o 
  -4  11  10        0.01        0.17      1.40 o 
  -3  11  10        1.66        1.60      1.80 o 
  -2  11  10        3.90        3.04      1.25 o 
  -1  11  10       23.05       22.78      1.97 o 
   0  11  10       46.80       48.42      2.65 o 
   1  11  10        0.28       -1.39      1.29 o 
   2  11  10       14.05       15.15      1.82 o 
   3  11  10        4.59        3.96      1.93 o 
  -3  12  10        0.49        0.92      1.18 o 
  -2  12  10       24.06       21.17      2.05 o 
  -1  12  10        1.65       -0.61      1.38 o 
   0  12  10        3.55        3.99      1.67 o 
   1  12  10        1.00        0.35      1.98 o 
   2  12  10        0.49       -2.18      2.02 o 
   3  12  10        0.18       -3.05      2.03 o 
  -3  13  10        0.40       -0.76      1.23 o 
  -2  13  10        8.79        6.80      1.45 o 
  -1  13  10       11.06        6.31      2.09 o 
   0  13  10        1.91        3.16      4.60 o 
   1  13  10        0.61       -1.37      1.98 o 
   2  13  10        1.00       -2.29      2.19 o 
  -3  14  10        1.02       -0.91      1.35 o 
  -2  14  10        3.44        3.16      1.62 o 
  -1  14  10        1.43       -0.93      2.03 o 
   0  14  10        2.68        2.64      2.20 o 
   1  14  10        0.01       -2.33      2.17 o 
   2  14  10        0.05       -0.26      2.35 o 
  -2  15  10        1.13        1.66      2.01 o 
  -1  15  10        4.72        2.54      5.53 o 
   0  15  10        2.39        0.90      2.14 o 
   1  15  10        3.65        2.15      2.42 o 
  -1  16  10        0.70       -3.20      2.13 o 
   0  16  10        0.86        2.27      2.32 o 
  -5   0  11       76.00       85.28      3.10 o 
  -3   0  11       76.24       81.49      2.98 o 
  -1   0  11      381.10      368.34      5.43 o 
   1   0  11      119.63      119.72      2.65 o 
   3   0  11       30.36       24.24      2.25 o 
  -5   1  11       34.75       35.45      1.51 o 
  -4   1  11        6.09        6.20      0.99 o 
  -3   1  11      119.64      114.85      2.44 o 
  -2   1  11       54.34       54.47      1.32 o 
  -1   1  11      119.67      119.78      1.87 o 
   0   1  11        1.33        1.49      0.61 o 
   1   1  11        8.42       10.68      0.80 o 
   2   1  11        5.99        6.30      0.91 o 
   3   1  11       37.13       40.23      1.84 o 
   4   1  11        8.84       13.88      1.98 o 
  -5   2  11        3.08        3.73      0.98 o 
  -4   2  11        1.31        0.38      0.90 o 
  -3   2  11      107.40       98.39      2.46 o 
  -2   2  11       68.87       71.18      1.51 o 
  -1   2  11       10.37       17.38      0.89 o 
   0   2  11       32.96       31.33      1.04 o 
   1   2  11      114.15      111.19      1.99 o 
   2   2  11       58.67       56.04      1.69 o 
   3   2  11        2.07       -0.56      1.10 o 
   4   2  11        0.05       -0.58      1.58 o 
  -5   3  11       27.27       29.14      1.49 o 
  -4   3  11       18.89       17.66      1.22 o 
  -3   3  11      115.58      111.14      2.46 o 
  -2   3  11       82.28       83.20      1.56 o 
  -1   3  11       45.12       44.17      1.27 o 
   0   3  11       69.94       71.97      1.48 o 
   1   3  11       47.01       44.81      1.41 o 
   2   3  11        9.24        6.29      1.22 o 
   3   3  11        3.27        2.27      1.19 o 
   4   3  11        0.26        1.03      1.62 o 
  -5   4  11       26.01       27.50      1.54 o 
  -4   4  11        1.65        1.74      0.96 o 
  -3   4  11        5.44        4.08      1.00 o 
  -2   4  11       38.66       42.79      1.36 o 
  -1   4  11       10.15        8.54      0.76 o 
   0   4  11      170.06      165.96      3.21 o 
   1   4  11      121.69      122.07      2.46 o 
   2   4  11       41.19       42.72      1.83 o 
   3   4  11       22.94       23.75      1.60 o 
   4   4  11        0.28       -1.78      1.60 o 
  -5   5  11        1.09        0.93      1.10 o 
  -4   5  11       38.33       37.12      1.71 o 
  -3   5  11       29.43       26.59      1.41 o 
  -2   5  11       10.17       10.12      0.97 o 
  -1   5  11        2.80        0.72      0.67 o 
   0   5  11       85.00       80.90      2.03 o 
   1   5  11        9.72        7.51      0.95 o 
   2   5  11       82.74       76.99      2.35 o 
   3   5  11        0.01       -1.61      1.07 o 
   4   5  11        0.78       -1.10      1.88 o 
  -4   6  11       11.68       12.26      1.44 o 
  -3   6  11        0.30        0.12      1.03 o 
  -2   6  11       85.30       88.75      2.30 o 
  -1   6  11        2.17        1.77      0.75 o 
   0   6  11        2.09        1.17      0.95 o 
   1   6  11        1.87        1.67      0.90 o 
   2   6  11       18.88       16.72      1.57 o 
   3   6  11        0.44        1.99      1.42 o 
  -4   7  11       66.16       69.56      2.79 o 
  -3   7  11       28.30       28.90      1.79 o 
  -2   7  11        9.43       11.17      1.00 o 
  -1   7  11       20.80       24.85      1.39 o 
   0   7  11        2.49        1.57      0.93 o 
   1   7  11       32.28       33.48      1.63 o 
   2   7  11       10.33       15.78      1.57 o 
   3   7  11        0.09        0.38      1.44 o 
  -4   8  11        0.17        0.90      1.43 o 
  -3   8  11        1.28        0.75      1.32 o 
  -2   8  11       20.31       17.28      1.49 o 
  -1   8  11       79.21       68.70      2.18 o 
   0   8  11        0.02       -0.58      0.98 o 
   1   8  11       18.46       21.03      1.61 o 
   2   8  11       17.61       15.30      1.59 o 
   3   8  11        0.14        1.14      1.67 o 
  -4   9  11        2.03        1.67      1.74 o 
  -3   9  11        4.73        4.41      1.54 o 
  -2   9  11        2.53        1.12      1.23 o 
  -1   9  11        1.84       -0.27      1.40 o 
   0   9  11       16.61       15.51      1.88 o 
   1   9  11        9.31        8.29      1.54 o 
   2   9  11        3.12        1.51      1.34 o 
   3   9  11        8.76        5.60      1.87 o 
  -4  10  11       10.33        8.29      2.20 o 
  -3  10  11       30.86       26.79      2.15 o 
  -2  10  11       60.05       56.45      2.39 o 
  -1  10  11       22.33       20.60      1.99 o 
   0  10  11       16.07       14.77      1.96 o 
   1  10  11        2.90        2.77      1.62 o 
   2  10  11        0.09       -0.62      1.38 o 
   3  10  11        0.00        2.53      2.04 o 
  -3  11  11        4.54        4.76      2.25 o 
  -2  11  11        0.30       -0.78      1.37 o 
  -1  11  11        7.31        6.08      1.67 o 
   0  11  11       18.23       16.51      2.06 o 
   1  11  11        0.03       -0.54      1.54 o 
   2  11  11        0.86       -0.10      1.62 o 
  -3  12  11        2.00       -0.69      1.76 o 
  -2  12  11        0.98        0.69      1.94 o 
  -1  12  11        0.30       -0.67      1.44 o 
   0  12  11        3.59        1.89      1.68 o 
   1  12  11        0.02       -1.36      1.57 o 
   2  12  11        0.77        2.58      2.89 o 
  -3  13  11        1.70        2.18      1.64 o 
  -2  13  11        1.22        1.05      1.95 o 
  -1  13  11        5.45        5.16      2.04 o 
   0  13  11        0.81       -0.95      1.97 o 
   1  13  11       13.27       14.54      2.72 o 
   2  13  11        0.44       -2.18      2.27 o 
  -2  14  11        1.05        3.42      2.17 o 
  -1  14  11        0.40        1.79      2.05 o 
   0  14  11        1.57        2.02      2.14 o 
   1  14  11        0.24        2.86      4.34 o 
  -1  15  11       10.65       11.32      6.32 o 
   0  15  11        0.00        0.77      2.26 o 
  -4   0  12        0.89       -1.85      1.23 o 
  -2   0  12      787.36      761.43      9.90 o 
   0   0  12      604.53      610.07      8.35 o 
   2   0  12       11.78        9.34      1.81 o 
  -5   1  12        0.49        0.82      0.97 o 
  -4   1  12       30.51       33.54      1.51 o 
  -3   1  12        3.16        4.85      1.04 o 
  -2   1  12        1.91       -0.57      1.09 o 
  -1   1  12       35.55       32.39      1.43 o 
   0   1  12      116.76      113.30      2.03 o 
   1   1  12        1.82        2.28      0.78 o 
   2   1  12        3.03        3.66      1.17 o 
   3   1  12        2.65        4.22      1.25 o 
  -5   2  12        3.86        5.31      1.19 o 
  -4   2  12       14.67       17.25      1.28 o 
  -3   2  12       32.40       33.38      1.54 o 
  -2   2  12      351.35      349.29      3.78 o 
  -1   2  12      132.22      127.73      2.07 o 
   0   2  12      136.86      136.58      2.15 o 
   1   2  12       48.47       49.03      1.31 o 
   2   2  12        0.00       -1.09      1.03 o 
   3   2  12        1.47       -0.87      1.12 o 
  -4   3  12        2.80        2.89      1.12 o 
  -3   3  12       63.00       67.82      2.98 o 
  -2   3  12        0.10       -1.33      0.89 o 
  -1   3  12      344.09      349.05      3.82 o 
   0   3  12      115.88      114.24      1.97 o 
   1   3  12        0.99        1.87      0.84 o 
   2   3  12        7.63        8.09      1.38 o 
   3   3  12        0.75        0.35      1.13 o 
  -4   4  12        0.58       -1.66      1.10 o 
  -3   4  12       38.39       36.75      1.58 o 
  -2   4  12        4.76        1.53      0.85 o 
  -1   4  12       13.76       10.10      1.09 o 
   0   4  12       74.80       75.50      2.92 o 
   1   4  12       40.89       41.99      1.51 o 
   2   4  12        0.26        0.25      1.11 o 
   3   4  12        9.56       10.48      1.41 o 
  -4   5  12       13.35       11.75      1.53 o 
  -3   5  12       25.96       25.32      1.57 o 
  -2   5  12       26.33       25.57      1.36 o 
  -1   5  12       70.25       71.15      1.66 o 
   0   5  12        5.34        8.14      1.04 o 
   1   5  12        4.13        3.60      1.14 o 
   2   5  12        6.38        4.55      1.19 o 
   3   5  12        0.47        0.03      1.36 o 
  -4   6  12        2.35        3.49      1.48 o 
  -3   6  12        6.46        5.62      1.69 o 
  -2   6  12        1.57        0.87      1.17 o 
  -1   6  12       51.33       49.33      1.93 o 
   0   6  12       29.47       25.60      1.66 o 
   1   6  12       86.41       89.32      2.49 o 
   2   6  12        0.04       -0.87      1.09 o 
   3   6  12        2.10        0.01      1.93 o 
  -4   7  12        2.66        4.53      1.45 o 
  -3   7  12       25.64       26.48      2.10 o 
  -2   7  12        3.43       -0.25      1.17 o 
  -1   7  12       74.39       69.78      2.30 o 
   0   7  12        1.95        2.56      1.33 o 
   1   7  12        5.97        6.60      1.36 o 
   2   7  12        0.00       -0.53      1.34 o 
   3   7  12        0.72       -1.10      1.47 o 
  -4   8  12        4.45        8.81      1.99 o 
  -3   8  12        8.70        4.07      1.54 o 
  -2   8  12        0.09        0.49      1.37 o 
  -1   8  12       58.64       42.24      1.87 o 
   0   8  12        0.41       -2.03      1.36 o 
   1   8  12        7.38        9.19      1.82 o 
   2   8  12        0.83        1.47      1.60 o 
   3   8  12        1.03       -0.69      2.70 o 
  -4   9  12        0.06        2.18      1.52 o 
  -3   9  12       10.35       11.21      1.78 o 
  -2   9  12        5.39        3.96      1.53 o 
  -1   9  12        0.12       -0.89      1.06 o 
   0   9  12        0.03        0.23      1.76 o 
   1   9  12        4.14        4.71      2.78 o 
   2   9  12        9.07        8.23      1.89 o 
  -3  10  12        4.49        4.48      1.61 o 
  -2  10  12       21.90       21.44      2.08 o 
  -1  10  12        0.00       -1.39      1.06 o 
   0  10  12       35.60       36.03      2.60 o 
   1  10  12        6.77        4.67      1.79 o 
   2  10  12        1.31        0.69      2.07 o 
  -3  11  12        0.07        1.16      1.56 o 
  -2  11  12        6.57        3.71      1.62 o 
  -1  11  12        0.26       -1.41      1.46 o 
   0  11  12        0.04       -2.16      1.44 o 
   1  11  12        0.48        0.89      1.81 o 
   2  11  12        2.23        0.81      1.81 o 
  -3  12  12        2.50        2.65      2.15 o 
  -2  12  12       19.10       17.12      2.08 o 
  -1  12  12        1.04        1.15      1.58 o 
   0  12  12        0.22       -2.11      1.55 o 
   1  12  12        0.75       -1.49      1.68 o 
   2  12  12        2.87        3.34      1.88 o 
  -2  13  12        0.35        0.05      1.97 o 
  -1  13  12        0.05        2.41      1.66 o 
   0  13  12        4.56        7.16      1.95 o 
   1  13  12        0.44        2.93      2.28 o 
  -1  14  12        1.95        5.10      2.46 o 
   0  14  12        0.03       -0.63      2.07 o 
  -3   0  13       56.28       58.95      3.63 o 
  -1   0  13       97.02      105.85      3.82 o 
   1   0  13       42.99       46.93      2.13 o 
   3   0  13        4.78        4.08      2.19 o 
  -4   1  13        3.63        2.67      1.29 o 
  -3   1  13       47.06       48.59      2.22 o 
  -2   1  13       24.98       36.44      2.85 o 
  -1   1  13       12.89       12.59      1.29 o 
   0   1  13        0.15        0.85      0.83 o 
   1   1  13       45.61       43.48      1.92 o 
   2   1  13       12.65       14.04      1.44 o 
   3   1  13        1.10       -0.09      1.50 o 
  -4   2  13        0.21       -0.92      1.22 o 
  -3   2  13        4.77        1.43      1.86 o 
  -2   2  13       35.96       39.04      2.05 o 
  -1   2  13       45.64       46.23      1.77 o 
   0   2  13        0.02        0.68      0.87 o 
   1   2  13      119.61      115.78      2.47 o 
   2   2  13        0.64        0.90      1.16 o 
   3   2  13        0.01       -1.00      1.64 o 
  -4   3  13        2.26        0.82      1.27 o 
  -3   3  13        3.26        1.79      1.60 o 
  -2   3  13       81.36       85.69      2.83 o 
  -1   3  13      261.01      255.75      4.00 o 
   0   3  13        2.75        2.71      1.00 o 
   1   3  13        1.36        0.26      1.01 o 
   2   3  13       17.59       18.89      1.67 o 
   3   3  13        1.01        0.52      1.76 o 
  -4   4  13        0.02       -1.79      1.19 o 
  -3   4  13        0.10        0.33      1.18 o 
  -2   4  13       24.37       29.22      1.89 o 
  -1   4  13       56.18       56.70      1.89 o 
   0   4  13       44.89       48.16      2.11 o 
   1   4  13        1.75        2.03      1.15 o 
   2   4  13       10.92        9.00      1.61 o 
   3   4  13        8.23        6.24      1.95 o 
  -4   5  13        0.45       -0.52      1.27 o 
  -3   5  13       14.77       11.40      1.52 o 
  -2   5  13       55.22       56.51      2.70 o 
  -1   5  13        1.42        0.20      0.98 o 
   0   5  13      168.89      161.37      3.49 o 
   1   5  13        0.00        0.85      1.17 o 
   2   5  13        0.15       -0.82      1.38 o 
   3   5  13        0.02       -2.59      1.73 o 
  -4   6  13       11.63       10.69      1.79 o 
  -3   6  13        0.60        1.64      1.41 o 
  -2   6  13        6.12        6.39      1.94 o 
  -1   6  13       18.95       16.15      1.46 o 
   0   6  13       18.84       21.18      2.26 o 
   1   6  13        7.30        9.60      1.40 o 
   2   6  13        1.04       -0.62      1.43 o 
   3   6  13        2.22        1.11      1.84 o 
  -4   7  13        0.58       -1.22      1.41 o 
  -3   7  13        0.49        1.01      1.44 o 
  -2   7  13        5.25        3.77      1.51 o 
  -1   7  13        1.26        0.83      1.13 o 
   0   7  13       34.66       32.88      1.87 o 
   1   7  13        0.91        2.91      1.69 o 
   2   7  13       10.49        9.88      1.72 o 
  -3   8  13        0.01        0.93      1.50 o 
  -2   8  13        6.02        1.91      1.55 o 
  -1   8  13        1.31        1.67      1.16 o 
   0   8  13       47.17       48.77      2.15 o 
   1   8  13       18.90       20.00      1.92 o 
   2   8  13        1.57       -0.55      1.52 o 
  -3   9  13        0.01        0.37      1.50 o 
  -2   9  13        8.09        9.68      1.81 o 
  -1   9  13        1.87        0.30      1.13 o 
   0   9  13        0.02       -0.57      1.34 o 
   1   9  13       22.75       21.83      2.33 o 
   2   9  13        1.72        3.82      1.87 o 
  -3  10  13        0.25       -0.58      1.44 o 
  -2  10  13       19.46       18.66      2.22 o 
  -1  10  13        1.05        1.62      1.41 o 
   0  10  13        2.94        1.95      1.71 o 
   1  10  13        9.96       12.70      2.08 o 
   2  10  13        2.52        3.57      1.87 o 
  -3  11  13        1.15        3.23      3.08 o 
  -2  11  13        0.35        0.84      1.56 o 
  -1  11  13        5.07        4.64      1.74 o 
   0  11  13        0.51        1.44      1.70 o 
   1  11  13        0.32        1.17      1.81 o 
  -2  12  13        4.00        2.89      1.71 o 
  -1  12  13        0.52        0.47      1.49 o 
   0  12  13        1.12        0.01      1.74 o 
   1  12  13        3.46        4.77      2.57 o 
  -1  13  13       17.02       18.36      2.30 o 
   0  13  13        0.33       -1.14      1.84 o 
  -4   0  14        3.36        5.16      2.02 o 
  -2   0  14       44.71       35.71      2.90 o 
   0   0  14        0.08        2.70      2.34 o 
   2   0  14        0.42        0.71      2.12 o 
  -4   1  14        0.76       -0.96      1.25 o 
  -3   1  14        0.40        0.55      1.24 o 
  -2   1  14       41.20       38.90      2.76 o 
  -1   1  14        0.43       -1.31      0.93 o 
   0   1  14      125.56      128.03      2.73 o 
   1   1  14        8.37        8.56      1.29 o 
   2   1  14        0.05        1.30      1.53 o 
   3   1  14        3.04        2.35      2.47 o 
  -4   2  14        3.85        6.27      1.45 o 
  -3   2  14        1.19        1.14      1.24 o 
  -2   2  14       24.05       20.27      1.89 o 
  -1   2  14       23.47       20.78      1.36 o 
   0   2  14        1.55       -0.65      0.99 o 
   1   2  14        0.01        0.46      1.08 o 
   2   2  14        2.69        2.18      1.52 o 
  -4   3  14        0.35        1.77      1.30 o 
  -3   3  14        0.15       -0.46      1.22 o 
  -2   3  14        1.42        2.71      1.27 o 
  -1   3  14       35.60       39.59      1.68 o 
   0   3  14        3.02        1.32      1.00 o 
   1   3  14        1.13        1.35      1.12 o 
   2   3  14        0.61       -0.42      1.47 o 
  -4   4  14        3.08        3.89      1.40 o 
  -3   4  14        4.00        0.76      1.25 o 
  -2   4  14        1.65        2.30      1.31 o 
  -1   4  14        3.33        2.99      1.11 o 
   0   4  14        0.66       -0.29      1.03 o 
   1   4  14        0.26        0.07      1.35 o 
   2   4  14        4.65        4.97      1.67 o 
  -4   5  14        1.31        1.67      1.60 o 
  -3   5  14        4.52        2.97      1.40 o 
  -2   5  14        0.29       -0.03      1.23 o 
  -1   5  14      158.13      147.65      3.02 o 
   0   5  14       49.02       47.17      2.08 o 
   1   5  14        0.01        0.31      1.15 o 
   2   5  14        0.50       -0.92      1.54 o 
  -3   6  14        1.89        1.85      1.50 o 
  -2   6  14       25.85       24.74      2.16 o 
  -1   6  14       15.97       19.56      2.03 o 
   0   6  14        1.04        0.08      1.81 o 
   1   6  14       10.81       11.27      1.50 o 
   2   6  14        2.46        2.93      1.60 o 
  -3   7  14        2.41        2.94      1.59 o 
  -2   7  14        0.73        0.54      1.50 o 
  -1   7  14        2.01        3.85      1.28 o 
   0   7  14        0.51        0.45      1.25 o 
   1   7  14        0.12        0.72      1.32 o 
   2   7  14        0.54       -1.86      1.50 o 
  -3   8  14        7.11       10.73      1.88 o 
  -2   8  14        2.87        3.18      1.58 o 
  -1   8  14       22.57       21.01      1.89 o 
   0   8  14        1.13        0.67      1.28 o 
   1   8  14       12.12       13.31      1.87 o 
   2   8  14        0.88        0.91      1.64 o 
  -3   9  14        1.08        0.58      1.59 o 
  -2   9  14        0.09        2.01      1.64 o 
  -1   9  14        0.55       -0.28      1.69 o 
   0   9  14        1.81        0.60      1.26 o 
   1   9  14        7.87        6.27      1.76 o 
  -2  10  14        0.79        1.92      1.69 o 
  -1  10  14        2.78        3.92      1.54 o 
   0  10  14        4.03        5.06      1.43 o 
   1  10  14        0.53        0.73      1.97 o 
  -2  11  14        0.54        0.31      1.55 o 
  -1  11  14        2.52        7.36      2.38 o 
   0  11  14        4.39        7.05      1.86 o 
  -1  12  14        0.06        0.62      1.54 o 
  -3   0  15       54.86       63.35      5.16 o 
  -1   0  15        0.08       -0.62      1.33 o 
   1   0  15       10.08        7.51      2.30 o 
  -3   1  15        1.95        1.24      1.40 o 
  -2   1  15        0.03       -1.10      1.19 o 
  -1   1  15        1.17        0.57      1.00 o 
   0   1  15       12.83       14.85      1.28 o 
   1   1  15        2.95        2.81      2.22 o 
   2   1  15        3.03        4.39      1.69 o 
  -3   2  15        4.78        3.21      2.24 o 
  -2   2  15        2.14        0.46      1.36 o 
  -1   2  15        7.08        7.62      1.17 o 
   0   2  15        3.43        1.68      1.03 o 
   1   2  15       10.40       10.40      1.75 o 
   2   2  15        5.43        4.99      2.19 o 
  -3   3  15        2.45        1.08      1.36 o 
  -2   3  15        0.84       -1.22      1.16 o 
  -1   3  15        1.13       -0.02      1.00 o 
   0   3  15       10.22        6.81      1.15 o 
   1   3  15        1.56        0.31      1.48 o 
   2   3  15        3.99        5.38      1.71 o 
  -3   4  15        2.16        1.43      1.39 o 
  -2   4  15        2.85        2.85      1.34 o 
  -1   4  15        5.29        3.61      1.12 o 
   0   4  15        1.25        1.98      1.17 o 
   1   4  15        0.02       -0.96      1.15 o 
   2   4  15        0.34       -1.86      1.55 o 
  -3   5  15        1.02       -0.20      1.35 o 
  -2   5  15        0.23       -1.69      1.24 o 
  -1   5  15       16.87       15.63      1.37 o 
   0   5  15        0.89        1.02      1.21 o 
   1   5  15        0.30       -1.78      1.52 o 
   2   5  15        0.12        0.70      1.53 o 
  -3   6  15        0.41       -0.03      2.16 o 
  -2   6  15       16.84       19.57      2.09 o 
  -1   6  15        2.19       -0.16      1.27 o 
   0   6  15        0.00        1.17      1.26 o 
   1   6  15        0.95        2.30      1.33 o 
  -3   7  15        0.34       -0.49      1.61 o 
  -2   7  15        3.20        3.15      1.63 o 
  -1   7  15        6.40        7.03      1.52 o 
   0   7  15       15.79       12.81      1.56 o 
   1   7  15        1.72        0.89      1.36 o 
  -2   8  15       17.44       14.27      2.07 o 
  -1   8  15       16.30       15.32      1.82 o 
   0   8  15        3.78        2.86      1.37 o 
   1   8  15        5.35        7.02      1.52 o 
  -2   9  15        0.00       -0.87      1.51 o 
  -1   9  15        0.01        1.35      1.70 o 
   0   9  15        0.07       -2.83      1.91 o 
  -1  10  15        3.56        5.00      1.64 o 
   0  10  15        0.21       -0.44      1.38 o 
  -2   0  16        0.34        0.00      1.99 o 
   0   0  16        0.55        2.50      1.53 o 
  -3   1  16        9.32       13.55      1.81 o 
  -2   1  16        4.21        5.25      1.70 o 
  -1   1  16        0.21       -1.66      1.10 o 
   0   1  16        0.74        0.35      1.20 o 
   1   1  16        0.26        1.56      1.58 o 
  -3   2  16        9.44       13.15      1.81 o 
  -2   2  16        7.99        7.54      1.76 o 
  -1   2  16        0.20       -0.74      1.11 o 
   0   2  16        0.28       -0.52      1.21 o 
   1   2  16        1.48       -0.55      1.50 o 
  -3   3  16        5.74        5.86      1.63 o 
  -2   3  16        7.97       12.82      1.66 o 
  -1   3  16        0.06       -1.01      1.10 o 
   0   3  16        3.81        1.92      1.30 o 
   1   3  16        0.42        0.80      1.55 o 
  -2   4  16        0.39       -1.96      1.30 o 
  -1   4  16        5.91        7.02      1.33 o 
   0   4  16        0.14       -0.21      1.21 o 
   1   4  16        0.69       -0.13      1.96 o 
  -2   5  16        7.38       10.68      1.72 o 
  -1   5  16        0.27        1.61      1.58 o 
   0   5  16        0.27       -0.73      1.20 o 
   1   5  16        0.17       -1.90      1.51 o 
  -2   6  16        0.29        2.74      1.70 o 
  -1   6  16        6.53        2.87      1.64 o 
   0   6  16        0.23       -1.64      1.24 o 
  -2   7  16        0.83        2.42      1.69 o 
  -1   7  16        1.48        0.56      2.13 o 
   0   7  16        0.81        0.33      1.47 o 
  -1   8  16        0.20        1.26      1.69 o 
  -1   0  17        1.92        2.37      2.08 o 
  -2   1  17       20.60       28.72      2.18 o 
  -1   1  17        3.78        4.23      1.48 o 
   0   1  17        0.04        0.25      1.44 o 
  -2   2  17        0.32       -1.73      1.37 o 
  -1   2  17        0.05        0.89      1.40 o 
   0   2  17        0.04        0.41      1.47 o 
  -1   3  17        5.57        5.35      1.53 o 
   0   3  17        1.18        0.79      1.27 o 
  -1   4  17        1.13       -2.11      1.41 o 
                                                 
